# Supplementary material for: Computational biology exposed a common pathogenic mechanism in influenza A and Guillain-Barré syndrome
Source: PLoS One. 2026 May 20;21(5):e0349687. doi: 10.1371/journal.pone.0349687 (PMC13189410; doi:10.1371/journal.pone.0349687)
Supplement: S1 Dataset — (XLSX) [file pone.0349687.s001.xlsx]

## Sheet: Fig 2A
Figure 2A Supplementary Volcano plot of DEGs in GBS dataset
logFC	AveExpr	t	P.Value	adj.P.Val	B	DEG	Gene	Direction
-1.81716	7.44949127705291	-4.82682	0.000212453329850289	0.306433506504635	-1.10894	Down	MMP9	Down
-0.856411	4.51299886764417	-4.53357	0.00038113160866145	0.306433506504635	-1.36435	Down	RIN2	Down
-0.506204	5.65159036510335	-4.48412	0.000420967653635039	0.306433506504635	-1.40876	Not Sig	SLC2A6	Not Sig
-0.562685	7.76257110547004	-4.38294	0.00051629782381333	0.306433506504635	-1.50082	Not Sig	ADPGK	Not Sig
0.475352304405396	4.3435819166339	4.34997837282119	0.000551913746107793	0.306433506504635	-1.53116	Not Sig	KLHL26	Not Sig
-0.578184	5.91380299476739	-4.23164	0.000701776350653657	0.306433506504635	-1.64142	Not Sig	ZXDC	Not Sig
0.543784973998771	4.9650764199986	4.22585725852882	0.00071008555208096	0.306433506504635	-1.64686	Not Sig	RPUSD2	Not Sig
-0.656092	6.04626304861392	-4.15967	0.000812609654954937	0.306433506504635	-1.7095	Not Sig	IDH1	Not Sig
-1.23729	6.55510780471813	-4.13823	0.000848959863507074	0.306433506504635	-1.72993	Down	CAMP	Down
-1.0497	6.45477335582697	-4.12195	0.000877671131477512	0.306433506504635	-1.74549	Down	CKAP4	Down
0.915327978865626	6.49972223761337	3.97451437322058	0.00118698183754647	0.306433506504635	-1.8881	Up	PTGDS	Up
-1.09192	7.53986853723684	-3.95009	0.0012480037270749	0.306433506504635	-1.91201	Down	KCNJ15	Down
-1.08295	5.5505971629451	-3.91784	0.00133351155228994	0.306433506504635	-1.94372	Down	DMXL2	Down
0.528180444122111	4.06086399653596	3.91707585345653	0.0013355958543636	0.306433506504635	-1.94447	Not Sig	ADAMTS1	Not Sig
0.487228273307811	5.5347472552067	3.91632091443787	0.0013376697766091	0.306433506504635	-1.94522	Not Sig	IFRD2	Not Sig
0.617155248750205	5.13391327517989	3.86317067463687	0.00149217857570226	0.306433506504635	-1.99778	Not Sig	LIM2	Not Sig
-0.535522	6.39829643281372	-3.84649	0.00154429467782177	0.306433506504635	-2.01435	Not Sig	CEBPA	Not Sig
-1.08017	7.96527901468365	-3.83689	0.00157512945413098	0.306433506504635	-2.02391	Down	DENND5A	Down
0.489907582531649	5.39961597490462	3.83426448338121	0.00158366202998894	0.306433506504635	-2.02652	Not Sig	HIGD1B	Not Sig
-0.71877	5.46887973819577	-3.83311	0.00158744739201599	0.306433506504635	-2.02768	Down	LMNB1	Down
0.384696164545153	3.59588254143089	3.80091342224944	0.00169627717214709	0.306433506504635	-2.05982	Not Sig	PMEPA1	Not Sig
-0.303231	4.06252747691342	-3.7899	0.00173520805246158	0.306433506504635	-2.07084	Not Sig	OTULINL	Not Sig
-0.543125	6.22645796489484	-3.76133	0.00184046308778142	0.306433506504635	-2.09951	Not Sig	OGA	Not Sig
-0.731416	5.60669568051677	-3.74608	0.00189926851417036	0.306433506504635	-2.11486	Down	F5	Down
0.355811089782431	3.12496508858185	3.74243962974238	0.00191358924612808	0.306433506504635	-2.11853	Not Sig	MAGEC3	Not Sig
-0.537553	3.64843743785011	-3.74014	0.0019226728141612	0.306433506504635	-2.12084	Not Sig	NUP58	Not Sig
0.359664022808372	4.14830374125901	3.73671390465031	0.00193632260798032	0.306433506504635	-2.1243	Not Sig	TSFM	Not Sig
-0.894454	7.76902786278094	-3.73269	0.00195247446975804	0.306433506504635	-2.12836	Down	ALDH2	Down
0.511750454453458	4.68134303140296	3.73068035187481	0.00196057265634901	0.306433506504635	-2.13039	Not Sig	COL6A2	Not Sig
-0.953268	7.20593012683347	-3.71346	0.00203146134367132	0.306433506504635	-2.14778	Down	BCL6	Down
-0.90384	4.53514954708965	-3.71169	0.00203889705940223	0.306433506504635	-2.14957	Down	MTIF2	Down
-0.927129	6.59847471456758	-3.69557	0.0021078880355636	0.306433506504635	-2.16589	Down	CCR2	Down
0.541229427310443	6.01275908022428	3.69416819892123	0.00211398908263316	0.306433506504635	-2.16731	Not Sig	SSBP3	Not Sig
0.416118768327919	4.88772637618008	3.67862664379575	0.00218290514272085	0.306433506504635	-2.18307	Not Sig	CRADD	Not Sig
-0.548487	6.12964083564461	-3.66614	0.00223991999765227	0.306433506504635	-2.19576	Not Sig	ITGAM	Not Sig
-1.12805	6.00581745142733	-3.66025	0.00226733273005604	0.306433506504635	-2.20175	Down	HHEX	Down
-0.474465	6.12709529371597	-3.64072	0.00236061020346648	0.306433506504635	-2.22164	Not Sig	ITSN2	Not Sig
-0.964115	6.08847014529867	-3.63327	0.00239723926916159	0.306433506504635	-2.22924	Down	SLC2A14	Down
-0.499599	4.12964057393532	-3.62985	0.00241420812498738	0.306433506504635	-2.23273	Not Sig	PROSER1	Not Sig
-0.516682	3.79881266206111	-3.626	0.00243347080565081	0.306433506504635	-2.23666	Not Sig	SMPDL3A	Not Sig
-0.474366	5.14795795766991	-3.61722	0.00247803338100542	0.306433506504635	-2.24563	Not Sig	SIPA1L1	Not Sig
0.434965662254608	4.1109865611606	3.60834857463039	0.0025238559564932	0.306433506504635	-2.25471	Not Sig	CTPS1	Not Sig
-0.930105	4.9139102660236	-3.60347	0.00254942203269149	0.306433506504635	-2.2597	Down	STK17B	Down
-1.34521	6.61594793425647	-3.59667	0.0025854848206455	0.306433506504635	-2.26666	Down	KRT23	Down
-0.442518	4.35563887201355	-3.59077	0.00261717019229987	0.306433506504635	-2.2727	Not Sig	ATG7	Not Sig
-0.990472	5.33288198747779	-3.57769	0.00268890708384797	0.306433506504635	-2.28613	Down	TNS3	Down
0.399690946737938	3.42146916251049	3.57335404749743	0.00271308743865523	0.306433506504635	-2.29058	Not Sig	DLG5	Not Sig
-1.0521	6.36476932416683	-3.57088	0.00272696843788017	0.306433506504635	-2.29312	Down	CRISPLD2	Down
0.666796521995871	4.08100189609544	3.56240334599702	0.00277517773413759	0.306433506504635	-2.30183	Not Sig	CARTPT	Not Sig
-0.658996	6.52705564078179	-3.56195	0.00277779359176922	0.306433506504635	-2.3023	Not Sig	SLC2A3	Not Sig
0.476262048775252	6.02395333373164	3.55767382744539	0.00280243259692791	0.306433506504635	-2.3067	Not Sig	NUBP2	Not Sig
0.456767524995326	6.27497330167506	3.55734600205499	0.00280433167305438	0.306433506504635	-2.30703	Not Sig	ARL2	Not Sig
-0.965671	7.11563169241583	-3.556	0.00281216926608374	0.306433506504635	-2.30842	Down	XPO1	Down
-0.513102	5.35515745408622	-3.54994	0.00284758594435222	0.306433506504635	-2.31466	Not Sig	DRAM1	Not Sig
0.539380944061673	5.49263859242481	3.51041136056174	0.00308996543156383	0.306433506504635	-2.35543	Not Sig	KLF15	Not Sig
0.43756304840312	5.66195668811281	3.50594531302973	0.00311861807494358	0.306433506504635	-2.36005	Not Sig	CLCF1	Not Sig
-0.692985	7.54875127419652	-3.50149	0.00314744201897615	0.306433506504635	-2.36465	Not Sig	HK3	Not Sig
0.60854807653843	5.52720010615168	3.49560560927457	0.0031859784369526	0.306433506504635	-2.37074	Not Sig	IL3RA	Not Sig
-0.750433	4.61305875288364	-3.49297	0.00320341130554956	0.306433506504635	-2.37348	Down	CSAD	Down
-0.646267	5.0707610392787	-3.46984	0.0033602395159589	0.306433506504635	-2.39744	Not Sig	KATNA1	Not Sig
-1.59795	6.33543630963131	-3.46125	0.00342039511839266	0.306433506504635	-2.40635	Down	LTF	Down
-0.787929	6.39179179123884	-3.45652	0.00345405066758043	0.306433506504635	-2.41128	Down	MEGF9	Down
-0.714337	7.01265652004527	-3.4431	0.00355115518369688	0.306433506504635	-2.42522	Down	NXF1	Down
-0.506489	4.36734466005018	-3.44218	0.00355794112242621	0.306433506504635	-2.42618	Not Sig	MYOF	Not Sig
-0.691457	7.40557968439593	-3.44036	0.00357130432146446	0.306433506504635	-2.42807	Not Sig	CLEC7A	Not Sig
-0.759585	7.43627655796844	-3.41988	0.00372568986548524	0.306433506504635	-2.44939	Down	TNFRSF1B	Down
-0.491532	3.44859686630192	-3.40984	0.00380378853328395	0.306433506504635	-2.45986	Not Sig	ATP8B4	Not Sig
-0.947208	6.74211499670195	-3.40275	0.00385993249413506	0.306433506504635	-2.46726	Down	SCPEP1	Down
0.415507275062136	4.66076309589348	3.3992131615428	0.00388826491879131	0.306433506504635	-2.47095	Not Sig	KIR3DL1	Not Sig
-1.15942	6.77218598571385	-3.39715	0.00390486684679215	0.306433506504635	-2.47311	Down	CD55	Down
-0.491093	4.66370364210818	-3.39514	0.00392111385510617	0.306433506504635	-2.47521	Not Sig	ABCA1	Not Sig
-0.637605	6.52852583552785	-3.39138	0.00395170563604371	0.306433506504635	-2.47913	Not Sig	NSF	Not Sig
-0.535433	7.08221460739643	-3.3851	0.00400328943869199	0.306433506504635	-2.48569	Not Sig	IQSEC1	Not Sig
-0.612445	5.06055775009004	-3.36965	0.00413312732418131	0.306433506504635	-2.50185	Not Sig	ELF2	Not Sig
0.9493791404951	6.53554696212764	3.36900125209291	0.00413869640677583	0.306433506504635	-2.50254	Up	CDC34	Up
-0.76064	6.12313121873039	-3.36724	0.00415379697466942	0.306433506504635	-2.50438	Down	PHF21A	Down
0.548690060351434	3.91918246607446	3.36668056005191	0.00415858480915562	0.306433506504635	-2.50497	Not Sig	DNAH17	Not Sig
0.313591458118217	5.79246348664023	3.35753156668688	0.00423792354609605	0.306433506504635	-2.51455	Not Sig	SMARCD1	Not Sig
0.515133239519509	4.13736498469887	3.35073126448943	0.00429786952482865	0.306433506504635	-2.52167	Not Sig	S1PR5	Not Sig
-0.777698	7.18389870014893	-3.34945	0.0043092744956661	0.306433506504635	-2.52302	Down	MVP	Down
-1.86152	6.61264106708878	-3.34915	0.00431196825253786	0.306433506504635	-2.52334	Down	HMGB2	Down
0.59271199891973	9.22328391999436	3.34469132833763	0.0043518200700723	0.306433506504635	-2.52801	Not Sig	SERF2	Not Sig
-0.457605	7.95606318099751	-3.34172	0.00437858189443377	0.306433506504635	-2.53112	Not Sig	ZDHHC7	Not Sig
-0.822865	6.25044560555054	-3.3313	0.00447387771218669	0.306433506504635	-2.54206	Down	DEGS1	Down
-0.570523	8.84696870764601	-3.32729	0.00451107054459832	0.306433506504635	-2.54627	Not Sig	CALM2	Not Sig
0.478640752884403	5.96808944985107	3.32668540160858	0.0045166860020531	0.306433506504635	-2.5469	Not Sig	KLK1	Not Sig
0.684006658313324	4.37869286838301	3.32014350456622	0.00457811117628519	0.306433506504635	-2.55377	Not Sig	HTR1B	Not Sig
0.505462244100893	5.33253676144459	3.31301040578589	0.00464603431580105	0.306433506504635	-2.56127	Not Sig	SLC29A1	Not Sig
-0.55658	6.22296184357006	-3.31135	0.00466201018754133	0.306433506504635	-2.56302	Not Sig	RBM5	Not Sig
-0.574124	5.2903808526604	-3.31104	0.00466499985013861	0.306433506504635	-2.56334	Not Sig	WSB1	Not Sig
-0.755875	5.84074773058653	-3.31002	0.00467480706202643	0.306433506504635	-2.56441	Down	MNT	Down
-0.489602	7.18552211554057	-3.30256	0.00474738832256876	0.306433506504635	-2.57226	Not Sig	CALCOCO2	Not Sig
0.591871095145411	4.57272369902276	3.30155727680976	0.00475719519779787	0.306433506504635	-2.57331	Not Sig	LIPE	Not Sig
-0.863343	7.31646680534895	-3.29036	0.00486843330426903	0.306433506504635	-2.5851	Down	GYG1	Down
0.535756249067859	5.80767967796403	3.28590442953117	0.00491340261091038	0.306433506504635	-2.58979	Not Sig	NCR3	Not Sig
-0.521831	4.66805058027712	-3.28487	0.00492387432159915	0.306433506504635	-2.59088	Not Sig	ZNF516	Not Sig
0.445975999194339	4.46596222358737	3.27986504981867	0.00497502522146232	0.306433506504635	-2.59616	Not Sig	P2RY2	Not Sig
-0.553362	4.92698180265567	-3.27579	0.00501705091204039	0.306433506504635	-2.60045	Not Sig	SUPT20H	Not Sig
-0.770726	5.12148697447736	-3.27539	0.0050211732566552	0.306433506504635	-2.60087	Down	DNAJC15	Down
0.488377626334366	4.29535747287458	3.27508682059057	0.00502432290024026	0.306433506504635	-2.60119	Not Sig	GRAP	Not Sig
0.849924545498282	5.89349870340983	3.27295506625991	0.00504647264969777	0.306433506504635	-2.60344	Up	MXRA7	Up
-0.803975	5.42079	-3.27129	0.00506384879882089	0.306433506504635	-2.6052	Down	ZFYVE16	Down
-1.20777	7.33348803894889	-3.27079	0.00506902103110325	0.306433506504635	-2.60572	Down	RAF1	Down
-1.37259	7.0341095002864	-3.26176	0.00516436992411668	0.306433506504635	-2.61524	Down	ADGRE2	Down
0.557600043257772	4.70714721459999	3.25757832079035	0.00520913924263487	0.306433506504635	-2.61966	Not Sig	ECEL1	Not Sig
0.290935388556377	3.65856474872237	3.25542475054826	0.00523233278243022	0.306433506504635	-2.62193	Not Sig	MPL	Not Sig
-0.499469	5.30140740675158	-3.25465	0.00524070917124232	0.306433506504635	-2.62275	Not Sig	KYNU	Not Sig
-0.701258	6.24387336094159	-3.24777	0.00531559803138354	0.306433506504635	-2.63001	Down	KDM7A	Down
0.487272597066659	3.76675243689474	3.24398146156148	0.0053573035845878	0.306433506504635	-2.63401	Not Sig	POU3F2	Not Sig
0.594137265004632	6.13417266141914	3.2412496600362	0.00538757220139647	0.306433506504635	-2.6369	Not Sig	ATAD3A	Not Sig
0.535874586211828	4.34982524285505	3.23620709280346	0.00544389027623363	0.306433506504635	-2.64223	Not Sig	SMG6	Not Sig
-0.843009	6.19640023822113	-3.23062	0.00550702802861046	0.306433506504635	-2.64814	Down	ACOT9	Down
0.384267208752887	3.46943556406905	3.22749154380042	0.00554260921013382	0.306433506504635	-2.65144	Not Sig	QPCTL	Not Sig
-0.583068	5.69239509014044	-3.22468	0.00557486930397553	0.306433506504635	-2.65442	Not Sig	CARS2	Not Sig
0.351586005833227	5.77223564143116	3.22339295702479	0.00558964411509224	0.306433506504635	-2.65578	Not Sig	FHL3	Not Sig
0.371726795122751	4.88480615736637	3.21980141260916	0.00563118518396246	0.306433506504635	-2.65958	Not Sig	SLC43A1	Not Sig
-0.515857	6.29344365313215	-3.21965	0.00563295408531504	0.306433506504635	-2.65974	Not Sig	N4BP2L2	Not Sig
-0.998531	5.85617170515415	-3.21647	0.0056700164108063	0.306433506504635	-2.6631	Down	TMEM260	Down
0.462182678173378	3.63874784141928	3.21295055094577	0.0057112744083389	0.306433506504635	-2.66683	Not Sig	GATB	Not Sig
-0.751557	8.58418271368775	-3.21206	0.00572176028294029	0.306433506504635	-2.66777	Down	FPR1	Down
0.455309071796969	4.84084883933275	3.21168654082192	0.00572617395714312	0.306433506504635	-2.66816	Not Sig	APOBEC2	Not Sig
-0.840519	4.71603255065238	-3.20901	0.00575784346305648	0.306433506504635	-2.671	Down	KPNA2	Down
-0.389923	5.10428986958351	-3.2044	0.00581280139838037	0.306433506504635	-2.67588	Not Sig	ZNF767P	Not Sig
-0.92853	7.0890420136683	-3.20324	0.00582670795059342	0.306433506504635	-2.6771	Down	TRANK1	Down
0.925581826169738	6.18698322707163	3.1986712841845	0.00588184751726398	0.306433506504635	-2.68194	Up	PSMF1	Up
-0.645884	4.90217153996586	-3.19635	0.00591000012697799	0.306433506504635	-2.6844	Not Sig	ZC3H7A	Not Sig
0.431270377467835	6.17359969004471	3.19575703456905	0.00591727435640881	0.306433506504635	-2.68503	Not Sig	SIT1	Not Sig
0.420525641281348	3.62715074184725	3.19302321371585	0.00595069973829737	0.306433506504635	-2.68793	Not Sig	BRS3	Not Sig
-0.860117	6.22655540119329	-3.19165	0.00596750859806406	0.306433506504635	-2.68938	Down	LRRC8D	Down
-1.35228	7.46352643146975	-3.1879	0.00601385356051873	0.306433506504635	-2.69336	Down	RHOB	Down
0.483396189177432	4.90828133659377	3.18543556456439	0.00604445292215028	0.306433506504635	-2.69597	Not Sig	EBI3	Not Sig
0.51021999268317	3.68609872620962	3.18028923756219	0.00610887111963727	0.306433506504635	-2.70143	Not Sig	KCNS3	Not Sig
-0.586955	5.95149016634404	-3.17822	0.00613491901282195	0.306433506504635	-2.70362	Not Sig	ZRSR2	Not Sig
0.470222339495418	3.97495306557087	3.17356928936425	0.00619400984663968	0.306433506504635	-2.70855	Not Sig	FXYD1	Not Sig
-0.635284	4.9017388542737	-3.17232	0.00621001162431033	0.306433506504635	-2.70988	Not Sig	TLE4	Not Sig
-1.09353	7.35700647073039	-3.16981	0.00624210585003282	0.306433506504635	-2.71254	Down	PPP4R1	Down
0.606617205566527	4.35661261338089	3.16806984224621	0.00626455740102705	0.306433506504635	-2.71439	Not Sig	COL17A1	Not Sig
-1.04043	8.29482235909951	-3.16767	0.00626966978555714	0.306433506504635	-2.71481	Down	RESF1	Down
-0.565734	4.84316207206125	-3.15712	0.00640743271174819	0.306433506504635	-2.72602	Not Sig	TCF7L2	Not Sig
-1.08545	7.35586263150956	-3.15339	0.00645684578346015	0.306433506504635	-2.72998	Down	RNASE6	Down
-0.812506	4.02012256447301	-3.15311	0.00646048804161438	0.306433506504635	-2.73027	Down	IRAK3	Down
-0.819673	5.39845017479428	-3.15183	0.00647750438084188	0.306433506504635	-2.73163	Down	ZNF611	Down
-0.800954	6.4261593233512	-3.15139	0.00648338474800226	0.306433506504635	-2.73209	Down	PELI2	Down
-1.37942	6.14921886347771	-3.1513	0.00648458525679599	0.306433506504635	-2.73219	Down	TRIB1	Down
-0.876445	5.9293419264029	-3.14957	0.00650776654464862	0.306433506504635	-2.73403	Down	SEC61G	Down
-1.17955	5.99672382963697	-3.14169	0.00661421643549492	0.306433506504635	-2.74241	Down	NOD2	Down
-0.83769	6.52811317740991	-3.14027	0.00663352155568806	0.306433506504635	-2.74391	Down	RNPEP	Down
0.375348415402948	3.39472672274831	3.13908	0.00664982499453381	0.306433506504635	-2.74518	Not Sig	MYH7	Not Sig
-0.880906	6.36038146550306	-3.13672	0.00668210407033355	0.306433506504635	-2.74768	Down	OSBPL9	Down
0.365332477997785	3.21778029379023	3.13642159177184	0.00668624859104577	0.306433506504635	-2.748	Not Sig	ACSM1	Not Sig
0.679653434225402	7.43708995452664	3.1318991128983	0.00674875302417956	0.306433506504635	-2.75281	Not Sig	FIS1	Not Sig
0.690603479709427	4.02218095706107	3.13155078089159	0.00675359111418804	0.306433506504635	-2.75318	Not Sig	PCDHB12	Not Sig
-0.703441	4.88761299336788	-3.12831	0.00679874785669028	0.306433506504635	-2.75662	Down	CYP1B1	Down
0.4670419351703	4.85262313622424	3.12788372867778	0.00680473207724078	0.306433506504635	-2.75708	Not Sig	MYO1E	Not Sig
-1.04978	7.9413301979187	-3.12585	0.00683330994362808	0.306433506504635	-2.75925	Down	MFSD1	Down
-0.729173	5.94145569035521	-3.12429	0.00685517198091423	0.306433506504635	-2.7609	Down	ATXN7	Down
-1.45074	7.26841903197054	-3.12365	0.00686418984650294	0.306433506504635	-2.76158	Down	MGAM	Down
0.4013413345185	3.35730693551423	3.11826387565025	0.00694071427179802	0.306433506504635	-2.76731	Not Sig	MAPK12	Not Sig
0.390083690171233	4.99240050504258	3.11646976886252	0.00696636997457672	0.306433506504635	-2.76922	Not Sig	ETS1	Not Sig
-0.399562	5.49264997569745	-3.11507	0.00698647602737496	0.306433506504635	-2.77071	Not Sig	KATNIP	Not Sig
-1.3287	5.69705357298535	-3.11354	0.00700843405927074	0.306433506504635	-2.77233	Down	DPYD	Down
-0.980115	5.64438731205931	-3.10839	0.00708311676567409	0.306433506504635	-2.77782	Down	KLF4	Down
0.324839676432705	4.73705752962054	3.10597065523232	0.00711839303319608	0.306433506504635	-2.78039	Not Sig	WDR74	Not Sig
0.391883948325374	4.58506800262461	3.10573473624753	0.00712184635631049	0.306433506504635	-2.78064	Not Sig	WNT7A	Not Sig
0.438658885030005	4.19670760112075	3.10252196945393	0.00716903874216109	0.306433506504635	-2.78406	Not Sig	SEMA7A	Not Sig
-0.608124	6.18125993161152	-3.10023	0.00720290082266694	0.306433506504635	-2.7865	Not Sig	STX12	Not Sig
-0.907487	3.79676989050567	-3.09984	0.00720864754726671	0.306433506504635	-2.78692	Down	TJP2	Down
0.401339503595693	4.52082171006003	3.09932304999233	0.00721633394925531	0.306433506504635	-2.78747	Not Sig	BEGAIN	Not Sig
-0.562939	5.47469254105986	-3.09685	0.00725308119957589	0.306433506504635	-2.7901	Not Sig	CD86	Not Sig
-1.01742	6.86143444212583	-3.09332	0.00730594896639254	0.306433506504635	-2.79387	Down	CFD	Down
-0.813358	8.81189826770253	-3.09265	0.00731591895129466	0.306433506504635	-2.79457	Down	IFNGR2	Down
-0.890137	4.98168393216068	-3.09209	0.00732438213382377	0.306433506504635	-2.79517	Down	PHKB	Down
0.477987569846731	5.34284153359582	3.0902337009759	0.00735240216577455	0.306433506504635	-2.79715	Not Sig	HSD17B8	Not Sig
-1.21882	7.23296715442553	-3.08726	0.00739748345259169	0.306433506504635	-2.80032	Down	MAFB	Down
-1.10742	5.52769734673072	-3.0868	0.00740438548963169	0.306433506504635	-2.8008	Down	ANXA3	Down
-0.345912	4.0271845395743	-3.08347	0.0074552929238837	0.306433506504635	-2.80436	Not Sig	FLVCR2	Not Sig
-0.485278	7.86881036888287	-3.08286	0.0074645809457789	0.306433506504635	-2.805	Not Sig	SETD1B	Not Sig
-0.495724	6.19051968009071	-3.08118	0.00749049547376585	0.306433506504635	-2.8068	Not Sig	MTF1	Not Sig
-1.18427	6.07871064087414	-3.08106	0.00749228544257276	0.306433506504635	-2.80692	Down	AIM2	Down
0.457890362684478	4.30629403365278	3.0795138259747	0.0075161304522483	0.306433506504635	-2.80857	Not Sig	SCN2B	Not Sig
0.496762137269458	5.71180559532785	3.07702486351947	0.0075546558715112	0.306433506504635	-2.81123	Not Sig	CIB2	Not Sig
-0.391414	4.5922061398058	-3.07695	0.00755577766376728	0.306433506504635	-2.8113	Not Sig	CR1	Not Sig
-0.549357	4.80698880847373	-3.07544	0.00757932892077273	0.306433506504635	-2.81292	Not Sig	ZNF587	Not Sig
0.430829081766568	4.4467841395087	3.07501758676147	0.00758586708955713	0.306433506504635	-2.81336	Not Sig	SLC13A4	Not Sig
0.341986450577504	3.73383298196836	3.07473346758626	0.00759029511283701	0.306433506504635	-2.81367	Not Sig	DHCR7	Not Sig
0.529573172605554	5.73564166465474	3.07208991875404	0.00763161723458657	0.306433506504635	-2.81649	Not Sig	HOXC4	Not Sig
-0.901012	6.02885149019247	-3.07161	0.00763913886134419	0.306433506504635	-2.817	Down	LCN2	Down
-0.751006	6.15210038194672	-3.07019	0.00766146353812371	0.306433506504635	-2.81851	Down	MAP4K4	Down
-0.37311	5.44901721114612	-3.06968	0.00766949232642211	0.306433506504635	-2.81906	Not Sig	MAIP1	Not Sig
0.338933398353716	4.14607358319495	3.06905450304092	0.00767933791541957	0.306433506504635	-2.81972	Not Sig	VPS33A	Not Sig
-0.872584	5.8703	-3.06442	0.00775279078565098	0.306433506504635	-2.82467	Down	GDE1	Down
-0.729209	5.9024479227095	-3.06041	0.00781680716527149	0.306433506504635	-2.82894	Down	DSE	Down
0.281891400832979	4.39725640252768	3.05931658628905	0.00783442155789039	0.306433506504635	-2.83011	Not Sig	BNC2	Not Sig
-0.73302	5.20278424866565	-3.05807	0.00785443454536088	0.306433506504635	-2.83143	Down	UCHL3	Down
0.544376559615774	5.69835663285473	3.05443889276195	0.00791325669930826	0.306433506504635	-2.83531	Not Sig	IRF2BP1	Not Sig
-0.435657	7.26836183648911	-3.05173	0.00795730639675855	0.306433506504635	-2.8382	Not Sig	RAB32	Not Sig
-0.907131	6.68135039380389	-3.0517	0.00795792216644676	0.306433506504635	-2.83824	Down	ZNF160	Down
0.380336638213288	4.63061289477945	3.0508047811815	0.00797249934747725	0.306433506504635	-2.83919	Not Sig	PRX	Not Sig
-1.14835	5.09025318640293	-3.05048	0.00797783131287748	0.306433506504635	-2.83953	Down	CIR1	Down
0.483838841447799	4.80700803593666	3.05023732913826	0.00798178913927516	0.306433506504635	-2.83979	Not Sig	TM7SF2	Not Sig
-0.749994	6.35301506982785	-3.04554	0.00805917950357468	0.306433506504635	-2.84481	Down	DENND3	Down
-0.402196	5.78193514143015	-3.04441	0.00807773723961046	0.306433506504635	-2.84601	Not Sig	PDXK	Not Sig
-1.04178	7.77423	-3.04259	0.0081080577440801	0.306433506504635	-2.84796	Down	RNF13	Down
-0.723631	5.63273550845827	-3.04091	0.0081359397630397	0.306433506504635	-2.84974	Down	WDFY3	Down
0.372081000518169	3.5271915909195	3.04061124478512	0.00814100983219278	0.306433506504635	-2.85007	Not Sig	AR	Not Sig
-1.01934	6.42149875120124	-3.04043	0.0081440391818655	0.306433506504635	-2.85026	Down	NFE2L2	Down
-1.10613	8.3585524829594	-3.03981	0.00815435308827408	0.306433506504635	-2.85092	Down	CSTA	Down
-0.823082	5.69684609375818	-3.0398	0.00815458027334544	0.306433506504635	-2.85093	Down	MICB	Down
-0.576785	5.74796432970494	-3.03651	0.00820982127298431	0.306433506504635	-2.85444	Not Sig	EDEM2	Not Sig
0.397976216412755	4.59707350942428	3.03580513254544	0.00822167006480014	0.306433506504635	-2.8552	Not Sig	PRR5	Not Sig
-0.795617	6.60267048863832	-3.03576	0.0082224446949185	0.306433506504635	-2.85524	Down	BTN2A1	Down
-1.16726	6.63950217107797	-3.035	0.00823518171333008	0.306433506504635	-2.85605	Down	DPYSL2	Down
-0.653973	6.85122403618582	-3.02772	0.00835920812096269	0.306433506504635	-2.86383	Not Sig	TRIM38	Not Sig
0.430525897176731	6.14618167019794	3.02760335884557	0.00836113664576687	0.306433506504635	-2.86395	Not Sig	GIPC1	Not Sig
0.441563977515663	6.15022403192569	3.02534767721459	0.0083998990714056	0.306433506504635	-2.86636	Not Sig	PPP2R5B	Not Sig
0.680286453708069	5.22974652763152	3.02513666358669	0.00840353422017793	0.306433506504635	-2.86659	Not Sig	HTR6	Not Sig
-0.359199	4.34691674350879	-3.02233	0.00845199577720836	0.306433506504635	-2.86958	Not Sig	ACOX1	Not Sig
-0.412793	3.5460625660563	-3.02183	0.00846072814574433	0.306433506504635	-2.87012	Not Sig	EPB41L3	Not Sig
-0.533579	6.68330674758626	-3.01981	0.00849586680484284	0.306433506504635	-2.87228	Not Sig	P2RX1	Not Sig
0.499623079592086	6.26904620889524	3.0171177746409	0.00854282720681361	0.306433506504635	-2.87515	Not Sig	CD320	Not Sig
-1.24269	8.67511247501032	-3.01691	0.0085463851027173	0.306433506504635	-2.87537	Down	ANXA1	Down
-0.557022	5.8982435728899	-3.01625	0.00855796093122376	0.306433506504635	-2.87607	Not Sig	GTF2H2	Not Sig
-0.85739	5.15792606546082	-3.01553	0.00857074300642363	0.306433506504635	-2.87685	Down	CSGALNACT2	Down
0.404459903094151	5.39787	3.01493746116822	0.00858109100651921	0.306433506504635	-2.87748	Not Sig	CBY1	Not Sig
-0.70101	6.70061831014298	-3.01463	0.0085865406405249	0.306433506504635	-2.87781	Down	KBTBD2	Down
0.682410187514803	5.47467353112252	3.01358623277749	0.00860488903517803	0.306433506504635	-2.87892	Not Sig	MMP17	Not Sig
-0.593399	5.08458738669215	-3.0134	0.0086082277544967	0.306433506504635	-2.87913	Not Sig	MCMBP	Not Sig
-0.415924	4.66782046665526	-3.01138	0.00864386213746103	0.306433506504635	-2.88128	Not Sig	PADI4	Not Sig
-0.712132	5.71544368277311	-3.01092	0.00865210674190638	0.306433506504635	-2.88178	Down	QKI	Down
-1.06655	6.16784468977049	-3.00671	0.00872695180908564	0.306433506504635	-2.88627	Down	CREB5	Down
-1.31718	6.51004109978732	-3.00652	0.0087303643313734	0.306433506504635	-2.88647	Down	EXOC1	Down
-0.844139	7.54849850930698	-3.0019	0.00881347102128443	0.306433506504635	-2.89141	Down	USP3	Down
0.413629501767443	5.97210219571101	3.00173831287402	0.00881634989576023	0.306433506504635	-2.89158	Not Sig	KRT83	Not Sig
-0.854017	5.68427564579771	-2.99856	0.00887401425680623	0.306433506504635	-2.89499	Down	MTMR6	Down
-0.688125	6.70094536891217	-2.99825	0.00887960809749272	0.306433506504635	-2.89532	Not Sig	TNFSF13	Not Sig
0.421386608423801	4.92220670524529	2.99574835209497	0.0089251907019581	0.306433506504635	-2.89799	Not Sig	TMEM147-AS1	Not Sig
0.534300007556118	5.55201754713506	2.99531097370289	0.00893318954227559	0.306433506504635	-2.89845	Not Sig	AK1	Not Sig
-0.590398	6.74438811859486	-2.99507	0.008937643110165	0.306433506504635	-2.89871	Not Sig	KDM2A	Not Sig
-1.51734	6.49818000827937	-2.99172	0.00899911441691298	0.306433506504635	-2.90229	Down	NFIL3	Down
0.724724228242573	6.04115184378978	2.99119685508353	0.00900877411406898	0.306433506504635	-2.90285	Up	ACTL8	Up
-0.5809	6.01411400258496	-2.98909	0.0090476529421793	0.306433506504635	-2.9051	Not Sig	SF1	Not Sig
0.596798586675729	4.42022802389684	2.98885262040559	0.00905212253238828	0.306433506504635	-2.90536	Not Sig	PFKFB1	Not Sig
0.579642206448452	4.08162	2.98874735111734	0.00905407391102162	0.306433506504635	-2.90547	Not Sig	CALML5	Not Sig
-0.667076	6.67421221580267	-2.98826	0.00906307535243791	0.306433506504635	-2.90599	Not Sig	PANK2	Not Sig
0.586661634542414	5.02672484630162	2.98728485957271	0.00908122685424154	0.306433506504635	-2.90704	Not Sig	METRN	Not Sig
0.407830129695144	5.46063519995482	2.98611763753404	0.00910295503755424	0.306433506504635	-2.90828	Not Sig	LTK	Not Sig
-0.578434	4.21309007636254	-2.98019	0.00921413650298891	0.306433506504635	-2.91462	Not Sig	ASAP1-IT1	Not Sig
-0.412873	4.80944500442846	-2.97686	0.0092770937438649	0.306433506504635	-2.91818	Not Sig	NCOA2	Not Sig
-1.48827	4.99303801045611	-2.97614	0.00929071615912279	0.306433506504635	-2.91895	Down	ZNF12	Down
-0.912366	6.62046303273345	-2.97546	0.00930377183792402	0.306433506504635	-2.91968	Down	NQO2	Down
0.469306642660622	5.32130530674983	2.97544517048956	0.00930400433708155	0.306433506504635	-2.9197	Not Sig	CXCR5	Not Sig
-0.475743	4.13323609817935	-2.96699	0.00946627113458561	0.306433506504635	-2.92874	Not Sig	KIF13A	Not Sig
-0.796555	8.04195732515979	-2.96699	0.00946628574554277	0.306433506504635	-2.92874	Down	DENND10P1	Down
0.573947014566377	5.03130061395289	2.96316631144499	0.00954070159200646	0.306433506504635	-2.93283	Not Sig	NALF2	Not Sig
0.285154570712489	5.98350604308511	2.96264319793152	0.00955091548440796	0.306433506504635	-2.93339	Not Sig	TAF6	Not Sig
-1.36101	6.23696275137086	-2.96166	0.00957018472850124	0.306433506504635	-2.93445	Down	HNRNPH2	Down
-0.47544	4.5402156544864	-2.95947	0.00961301408703427	0.306433506504635	-2.93678	Not Sig	PDHX	Not Sig
-0.458988	5.05608859288508	-2.95928	0.00961687994681737	0.306433506504635	-2.93699	Not Sig	MIR22HG	Not Sig
0.362618557408374	3.42108007738477	2.95733217543541	0.0096552223701327	0.306433506504635	-2.93907	Not Sig	BEAN1	Not Sig
0.765393386174297	3.51749022558409	2.95637438381362	0.00967415146536339	0.306433506504635	-2.9401	Up	DEFB126	Up
0.481771277651652	4.57969461733417	2.9517101909281	0.00976685167445802	0.306433506504635	-2.94509	Not Sig	SERINC2	Not Sig
0.719284189977629	5.2707071938157	2.94775612199829	0.0098461188279664	0.306433506504635	-2.94932	Up	KLK14	Up
-0.908506	9.61970526959351	-2.94627	0.00987601227510525	0.306433506504635	-2.95091	Down	FCN1	Down
-0.740504	5.60271966834966	-2.94615	0.00987853050469097	0.306433506504635	-2.95104	Down	SNRK	Down
0.584533637376504	5.21738907132583	2.94468681355234	0.00990808293247506	0.306433506504635	-2.95261	Not Sig	A4GALT	Not Sig
-0.617438	6.2286024594623	-2.94455	0.00991079806791365	0.306433506504635	-2.95275	Not Sig	SRPK1	Not Sig
-0.60731	8.25954448927512	-2.93486	0.0101090952218499	0.306433506504635	-2.96313	Not Sig	LILRB3	Not Sig
0.472971642457772	4.92726097580454	2.93388866626893	0.0101291263284426	0.306433506504635	-2.96417	Not Sig	CTRB1	Not Sig
-0.756766	4.86998279580939	-2.93268	0.010154220002647	0.306433506504635	-2.96546	Down	SLC25A24	Down
-1.41155	7.08495214794498	-2.93254	0.0101570849048446	0.306433506504635	-2.96561	Down	HNRNPA2B1	Down
-0.562481	4.88511880000508	-2.93063	0.0101968152918064	0.306433506504635	-2.96766	Not Sig	RAPGEF2	Not Sig
0.537706460351424	3.81898473395453	2.93051847279403	0.0101990982401485	0.306433506504635	-2.96777	Not Sig	KCNC2	Not Sig
-0.803099	4.81162693541826	-2.92899	0.0102309541248296	0.306433506504635	-2.96941	Down	CNIH4	Down
-0.31537	4.98779731987721	-2.92882	0.0102345957649736	0.306433506504635	-2.96959	Not Sig	C1GALT1C1	Not Sig
-0.724893	6.67270653511885	-2.9278	0.0102558312257205	0.306433506504635	-2.97068	Down	FBXW12	Down
-1.07364	9.1765011604399	-2.92679	0.0102771638066638	0.306433506504635	-2.97177	Down	C5AR1	Down
0.377517984284154	6.07468221804037	2.92474211233552	0.0103201277680462	0.306433506504635	-2.97396	Not Sig	TTC38	Not Sig
-1.24233	7.27103986960501	-2.92319	0.0103529220045192	0.306433506504635	-2.97562	Down	KCTD12	Down
0.303106390875659	4.55332036594085	2.92283284464407	0.0103604396953375	0.306433506504635	-2.976	Not Sig	KIR2DL3	Not Sig
-0.626419	6.99373390605929	-2.92233	0.0103711397930995	0.306433506504635	-2.97654	Not Sig	WASHC2C	Not Sig
0.340255865440084	3.2740049558209	2.92177757752478	0.0103827864145008	0.306433506504635	-2.97713	Not Sig	METTL16	Not Sig
-1.56126	7.24729242935919	-2.92165	0.010385592519065	0.306433506504635	-2.97727	Down	TDP2	Down
0.515000154845767	5.67486179724906	2.92109068588628	0.0103973575869909	0.306433506504635	-2.97787	Not Sig	KCNQ1DN	Not Sig
-1.02433	6.44265221980378	-2.91888	0.0104444162451384	0.306433506504635	-2.98024	Down	ABHD3	Down
0.388933121451661	3.0482333520405	2.91715929285756	0.0104811403626547	0.306433506504635	-2.98208	Not Sig	KCNV2	Not Sig
0.419640539551307	5.25860977904018	2.91689404068607	0.0104868169076598	0.306433506504635	-2.98236	Not Sig	OR3A3	Not Sig
0.366127731195891	4.21266285453398	2.9160220078341	0.0105055000799456	0.306433506504635	-2.9833	Not Sig	NCR1	Not Sig
0.670776856150903	5.40284336932122	2.91552530497095	0.0105161563986142	0.306433506504635	-2.98383	Not Sig	MAPK8IP2	Not Sig
0.482403003243583	4.1316384662099	2.91419289034213	0.0105447943640714	0.306433506504635	-2.98526	Not Sig	CHRM5	Not Sig
-1.27791	7.72854629943902	-2.91188	0.0105947434421764	0.306433506504635	-2.98773	Down	DUSP6	Down
-1.06689	5.91865293107166	-2.91049	0.010624698044631	0.306433506504635	-2.98922	Down	IRF2	Down
-1.15027	5.76568943560846	-2.90885	0.0106603381416176	0.306433506504635	-2.99097	Down	ADCY7	Down
0.276874088496995	3.28344395792404	2.90881	0.0106613444627972	0.306433506504635	-2.99102	Not Sig	NR0B1	Not Sig
0.381778702037693	3.17389285071871	2.90694185475646	0.0107019835021213	0.306433506504635	-2.99302	Not Sig	PRDM13	Not Sig
-1.02794	6.41539561451476	-2.90637	0.0107145423125287	0.306433506504635	-2.99364	Down	IL10RB	Down
-0.589456	6.76336263848706	-2.90591	0.0107244307028111	0.306433506504635	-2.99412	Not Sig	GARS1	Not Sig
-0.705773	6.21157046352283	-2.90368	0.0107734387829372	0.306433506504635	-2.99651	Down	REPS2	Down
-0.765824	8.01556264409317	-2.90102	0.0108321601625672	0.306433506504635	-2.99937	Down	HNRNPK	Down
0.395684936594062	4.01780680627903	2.90101489338134	0.0108321669707708	0.306433506504635	-2.99937	Not Sig	PIP	Not Sig
-0.787382	7.38363165591266	-2.89961	0.0108632162810042	0.306433506504635	-3.00087	Down	WARS1	Down
-0.499456	6.28016486342612	-2.89759	0.0109079932399275	0.306433506504635	-3.00303	Not Sig	MICU1	Not Sig
-0.927172	4.84506339726638	-2.8954	0.0109568731575708	0.306433506504635	-3.00538	Down	PKN2	Down
0.445394342295173	5.56597395220752	2.89341551745613	0.0110013483330295	0.306433506504635	-3.00751	Not Sig	CHST8	Not Sig
-1.10558	4.46162395704354	-2.89197	0.0110337550823818	0.306433506504635	-3.00906	Down	TFEC	Down
-0.890649	8.79855830701608	-2.89139	0.0110467901779983	0.306433506504635	-3.00968	Down	RAB31	Down
-0.337807	6.47068266520434	-2.89131	0.0110487824069588	0.306433506504635	-3.00977	Not Sig	TAOK1	Not Sig
-0.850054	8.36570100051939	-2.89112	0.0110530681039858	0.306433506504635	-3.00997	Down	DYNLT1	Down
-0.648173	4.74243503474858	-2.89072	0.0110619228981298	0.306433506504635	-3.0104	Not Sig	SP100	Not Sig
-0.783767	6.32048623955097	-2.89029	0.0110717597811105	0.306433506504635	-3.01086	Down	UTP6	Down
0.334880450408266	2.85710584692089	2.88699209083492	0.011146359034877	0.306433506504635	-3.01439	Not Sig	HOXD12	Not Sig
-0.469861	5.72530818934441	-2.88689	0.0111486532681905	0.306433506504635	-3.0145	Not Sig	CAST	Not Sig
-0.530129	3.60942195314227	-2.88468	0.0111989136253687	0.306433506504635	-3.01686	Not Sig	IL15	Not Sig
0.533892990194059	6.89247951216857	2.8842560323175	0.0112086912050267	0.306433506504635	-3.01732	Not Sig	ELAVL3	Not Sig
0.474673704927656	3.91822144047937	2.88249370804694	0.0112490199323143	0.306433506504635	-3.01921	Not Sig	ZNF710-AS1	Not Sig
0.268039255965976	6.59187185230443	2.88110499996349	0.0112808985686301	0.306433506504635	-3.0207	Not Sig	TEX261	Not Sig
-1.38611	7.00748386833078	-2.88056	0.0112934329263757	0.306433506504635	-3.02128	Down	SMCHD1	Down
-0.711487	7.54757050640018	-2.87859	0.0113387962482165	0.306433506504635	-3.02339	Down	U2AF1	Down
0.498841704428489	4.80836300813414	2.87848268351245	0.0113413358981664	0.306433506504635	-3.02351	Not Sig	WFDC2	Not Sig
-0.692256	5.8442368432972	-2.87814	0.0113493600212206	0.306433506504635	-3.02388	Not Sig	LYST	Not Sig
-1.30469	6.4623309246464	-2.87692	0.0113775762428529	0.306433506504635	-3.02519	Down	LAP3	Down
-0.383238	6.03941463817748	-2.87515	0.0114185203457353	0.306433506504635	-3.02708	Not Sig	STAB1	Not Sig
-0.626671	6.21321811940563	-2.87502	0.0114215184745814	0.306433506504635	-3.02721	Not Sig	CD36	Not Sig
-0.683592	6.83127950344787	-2.87279	0.0114736338854759	0.306433506504635	-3.02961	Not Sig	NPL	Not Sig
-1.33785	7.19606284989985	-2.87242	0.0114823483042054	0.306433506504635	-3.03001	Down	SGK1	Down
-0.520344	6.67192295517585	-2.8717	0.0114992075307922	0.306433506504635	-3.03078	Not Sig	KIAA0319L	Not Sig
-1.0531	7.99491192696244	-2.87128	0.0115090146572014	0.306433506504635	-3.03123	Down	CASP1	Down
-0.80286	6.99216230664062	-2.87011	0.0115363614752855	0.306433506504635	-3.03248	Down	LRRFIP1	Down
-1.22002	6.04687878590751	-2.87	0.0115389144821069	0.306433506504635	-3.03259	Down	PSMA4	Down
-0.440425	5.28512422391607	-2.86818	0.011581754726575	0.306433506504635	-3.03454	Not Sig	HDAC4	Not Sig
-0.95977	7.88931549561451	-2.86744	0.0115993832514623	0.306433506504635	-3.03534	Down	IL17RA	Down
-1.06712	6.81710472133428	-2.86523	0.0116516895217074	0.306433506504635	-3.03771	Down	UBE4A	Down
0.732738286061482	4.5748435293563	2.86254561543957	0.0117154899276359	0.306433506504635	-3.04059	Up	TREX2	Up
-0.342015	4.47596301750304	-2.86131	0.0117450544739751	0.306433506504635	-3.04191	Not Sig	PDK3	Not Sig
-1.77984	9.54686762996449	-2.85523	0.0118913243204604	0.306433506504635	-3.04843	Down	DEFA1	Down
0.49557859465253	3.7697177658497	2.85517144570741	0.0118926579797282	0.306433506504635	-3.04849	Not Sig	GRIA4	Not Sig
-0.633317	6.52654999953958	-2.85386	0.0119243295255878	0.306433506504635	-3.04989	Not Sig	MAP3K11	Not Sig
-0.727169	4.24334668671317	-2.85169	0.0119772564018041	0.306433506504635	-3.05222	Down	ERV3-2	Down
-0.664034	6.69109913165142	-2.8497	0.0120257231483932	0.306433506504635	-3.05435	Not Sig	ITGAX	Not Sig
-1.0378	7.57420245026679	-2.84835	0.0120588045660499	0.306433506504635	-3.0558	Down	PTPRE	Down
-0.458894	7.04723442241539	-2.8454	0.0121314189189982	0.306433506504635	-3.05896	Not Sig	LGALS9	Not Sig
0.308290655432092	3.16580259401899	2.84338146084102	0.0121813527730258	0.306433506504635	-3.06112	Not Sig	LRP5L	Not Sig
-0.550872	5.94630932332555	-2.84264	0.0121998138123993	0.306433506504635	-3.06192	Not Sig	TRIP4	Not Sig
0.331342076874078	4.10480562359688	2.84127580721004	0.012233625918654	0.306433506504635	-3.06338	Not Sig	RND1	Not Sig
-0.811751	8.06008730999403	-2.84071	0.0122478013327838	0.306433506504635	-3.06399	Down	MS4A6A	Down
-0.679516	7.16345898395109	-2.83551	0.0123779413006922	0.306433506504635	-3.06956	Not Sig	TMBIM4	Not Sig
0.417769435185728	3.66093442512073	2.8354116063979	0.0123803588210677	0.306433506504635	-3.06966	Not Sig	HOXB6	Not Sig
-0.637275	4.45572207764932	-2.83535	0.0123818987412371	0.306433506504635	-3.06973	Not Sig	SMC4	Not Sig
-1.10319	6.3483974436231	-2.83287	0.0124444414353061	0.306433506504635	-3.07239	Down	TLR8	Down
-0.883592	6.16938247784109	-2.8324	0.0124563322118099	0.306433506504635	-3.07289	Down	SLC35A1	Down
-0.434834	3.85863309425309	-2.83056	0.0125029811272375	0.306433506504635	-3.07486	Not Sig	LONRF1	Not Sig
-0.618141	5.9016562081643	-2.83052	0.0125039834078273	0.306433506504635	-3.0749	Not Sig	TLR5	Not Sig
-0.795939	5.53298789331466	-2.83029	0.0125098782274426	0.306433506504635	-3.07515	Down	OSTM1	Down
-0.997907	7.57379074198438	-2.83002	0.0125166767979045	0.306433506504635	-3.07544	Down	IRAG2	Down
-0.79194	6.06661650677373	-2.82961	0.0125272515611924	0.306433506504635	-3.07588	Down	FCGR2B	Down
0.405825849024826	5.60278188424301	2.82809710240944	0.0125657824140441	0.306433506504635	-3.0775	Not Sig	THTPA	Not Sig
0.41684401533126	4.21100119369599	2.82724091957731	0.0125876625645295	0.306433506504635	-3.07842	Not Sig	TJP3	Not Sig
0.483316796175407	5.19717879864625	2.8257803548874	0.0126250735233252	0.306433506504635	-3.07999	Not Sig	GCHFR	Not Sig
0.532443091778097	4.18103115976613	2.82551069660369	0.0126319923755964	0.306433506504635	-3.08028	Not Sig	GHRHR	Not Sig
-0.393776	6.92139666428693	-2.82408	0.0126687509278129	0.306433506504635	-3.08181	Not Sig	SIRT7	Not Sig
-0.566677	5.22210527633957	-2.82386	0.012674312526773	0.306433506504635	-3.08204	Not Sig	RBBP8	Not Sig
-0.924346	7.04051035978483	-2.82373	0.0126778926057769	0.306433506504635	-3.08219	Down	APOBR	Down
-1.12659	6.20166173855145	-2.82187	0.0127258522571006	0.306433506504635	-3.08418	Down	SPG11	Down
-0.747886	7.79548090683651	-2.8213	0.0127404406453147	0.306433506504635	-3.08479	Down	DYSF	Down
-1.17925	6.84883059106633	-2.81916	0.0127958935529299	0.306433506504635	-3.08708	Down	LILRB2	Down
-0.675106	5.14819072902452	-2.81681	0.012857335015943	0.306433506504635	-3.08961	Not Sig	CD163	Not Sig
0.289664123258392	2.8643922265122	2.81596028731889	0.012879427014751	0.306433506504635	-3.09051	Not Sig	OR7E14P	Not Sig
-0.72766	7.22945467145004	-2.81459	0.0129152634060605	0.306433506504635	-3.09198	Down	PLCG2	Down
0.451367994552106	5.31279278356645	2.81433893557535	0.0129218986515642	0.306433506504635	-3.09225	Not Sig	COLQ	Not Sig
-0.41449	6.26919166923464	-2.81348	0.0129444816018636	0.306433506504635	-3.09317	Not Sig	MANBA	Not Sig
-0.97847	6.30780114492689	-2.81314	0.0129533836637199	0.306433506504635	-3.09353	Down	BAZ2B	Down
-0.854165	7.30530645737435	-2.81299	0.01295722290033	0.306433506504635	-3.09369	Down	PAPSS1	Down
0.487358342927055	3.68137524398465	2.8126795434697	0.0129655077002486	0.306433506504635	-3.09403	Not Sig	ARC	Not Sig
-0.755339	8.58323444337602	-2.8119	0.0129859119581602	0.306433506504635	-3.09486	Down	RTN4	Down
0.574572287558452	4.96674433928021	2.81027835825825	0.0130288644791208	0.306433506504635	-3.0966	Not Sig	HROB	Not Sig
-0.517753	4.15044174079869	-2.81017	0.0130317030987063	0.306433506504635	-3.09672	Not Sig	AHR	Not Sig
0.326464178629925	5.63762570788854	2.80954869837752	0.013048176538909	0.306433506504635	-3.09738	Not Sig	TMEM94	Not Sig
0.494167953548356	4.34753289227091	2.80905783826606	0.0130611838814669	0.306433506504635	-3.09791	Not Sig	EFCAB6	Not Sig
-0.861877	4.53900461678538	-2.80792	0.0130914572377515	0.306433506504635	-3.09913	Down	AGO3	Down
-1.37342	5.57540794250257	-2.80483	0.0131736470507936	0.306433506504635	-3.10244	Down	G0S2	Down
0.459166837433319	4.18394748808617	2.80451280740183	0.0131822229084343	0.306433506504635	-3.10278	Not Sig	CKMT2	Not Sig
-0.735773	7.55549331540831	-2.80296	0.0132238698031934	0.306433506504635	-3.10445	Down	LOC728392	Down
0.471369458244765	5.00010684145923	2.80263974460882	0.0132324209944191	0.306433506504635	-3.10479	Not Sig	CERS4	Not Sig
-0.761585	5.45355945359172	-2.80171	0.0132574186902317	0.306433506504635	-3.10578	Down	NIPBL	Down
0.506072547865945	4.51455657419914	2.79776259612291	0.0133640012108791	0.306433506504635	-3.11001	Not Sig	PCDHA3	Not Sig
-0.545249	5.92147043340501	-2.7974	0.0133739299425329	0.306433506504635	-3.11041	Not Sig	LIMK2	Not Sig
0.38812023042571	3.15555538627781	2.7968477382318	0.0133888242118195	0.306433506504635	-3.11099	Not Sig	TTLL7	Not Sig
0.344207787164978	3.14575247441376	2.79638552360032	0.0134013825801961	0.306433506504635	-3.11149	Not Sig	SNX7	Not Sig
-1.12965	7.61969960457312	-2.79589	0.0134148549491765	0.306433506504635	-3.11202	Down	GBP2	Down
0.51426305411275	6.00576820870887	2.79321008299909	0.0134879689727197	0.306433506504635	-3.11489	Not Sig	ZNF358	Not Sig
-0.860027	8.89921076987237	-2.79167	0.013530163265259	0.306433506504635	-3.11654	Down	NOTCH2NLA	Down
-0.861866	6.61563774374107	-2.7904	0.0135649964462511	0.306433506504635	-3.1179	Down	USP25	Down
-0.585391	8.65497184080777	-2.78838	0.0136205903984031	0.306433506504635	-3.12006	Not Sig	SLA	Not Sig
0.626825458021857	4.00364263986683	2.7869147543392	0.0136612353135074	0.306433506504635	-3.12164	Not Sig	DGKQ	Not Sig
0.533539160021175	3.5154482730258	2.78580615432773	0.0136919701803766	0.306433506504635	-3.12283	Not Sig	AKAP3	Not Sig
0.469598140997203	5.73247171624711	2.78171858545276	0.0138058748985505	0.306433506504635	-3.12721	Not Sig	CLSTN3	Not Sig
-1.02647	8.08800075077754	-2.78142	0.0138141875880975	0.306433506504635	-3.12753	Down	IFNGR1	Down
0.416717850174029	6.29804133864103	2.78106713675444	0.0138241129781708	0.306433506504635	-3.12791	Not Sig	AAAS	Not Sig
-1.00332	10.9394728055909	-2.78092	0.0138283218955266	0.306433506504635	-3.12807	Down	RGS2	Down
0.397734396637872	3.58687488025186	2.78048101691167	0.0138405420714064	0.306433506504635	-3.12853	Not Sig	OPCML	Not Sig
-0.613297	6.91138591648364	-2.77956	0.0138663293621655	0.306433506504635	-3.12952	Not Sig	UBA7	Not Sig
-0.943656	5.67747929591046	-2.77923	0.0138757894595661	0.306433506504635	-3.12988	Down	SLC27A3	Down
0.593965986741721	5.94206331590535	2.77872653979322	0.0138898338056165	0.306433506504635	-3.13041	Not Sig	KIFC3	Not Sig
0.671132959571705	3.80576575814058	2.77836122406724	0.0139001186858544	0.306433506504635	-3.13081	Not Sig	GPR50	Not Sig
0.371361849879046	3.74109550543143	2.77816129921126	0.0139057503775072	0.306433506504635	-3.13102	Not Sig	RANBP17	Not Sig
-0.438347	6.61675167567434	-2.77624	0.0139600120559458	0.306433506504635	-3.13308	Not Sig	OXSR1	Not Sig
-0.709697	5.00020260009251	-2.77562	0.0139774855982435	0.306433506504635	-3.13374	Down	NAIP	Down
-0.341967	5.05606070402721	-2.77539	0.0139839523108792	0.306433506504635	-3.13399	Not Sig	SVIL	Not Sig
0.724012672376229	6.06161237955346	2.77339120600352	0.0140407774957442	0.306433506504635	-3.13613	Up	DPF1	Up
-0.343594	3.64310933189086	-2.77296	0.0140530239791513	0.306433506504635	-3.13659	Not Sig	ZWILCH	Not Sig
0.443582171524735	5.15865581678805	2.77037428474697	0.0141268329610436	0.306433506504635	-3.13936	Not Sig	ACADS	Not Sig
-0.706786	6.00154820202968	-2.76837	0.0141841740580231	0.306433506504635	-3.14151	Down	PICALM	Down
-1.06396	6.24999021541258	-2.76641	0.0142406088171831	0.306433506504635	-3.14361	Down	H2BC21	Down
-0.842267	5.6671463678144	-2.76612	0.0142490804998904	0.306433506504635	-3.14392	Down	HSPBAP1	Down
0.365176759599534	3.20679947332127	2.76582355832885	0.0142576071931766	0.306433506504635	-3.14424	Not Sig	FOXE1	Not Sig
0.506063818991395	5.29623393376949	2.76578624382506	0.0142586843353055	0.306433506504635	-3.14428	Not Sig	AIRE	Not Sig
-0.650973	7.00396390528807	-2.76561	0.0142637219872992	0.306433506504635	-3.14447	Not Sig	PISD	Not Sig
-0.964122	5.13834863246444	-2.76521	0.0142752499768789	0.306433506504635	-3.14489	Down	RB1CC1	Down
-0.675845	6.20603949764994	-2.76466	0.0142912145790452	0.306433506504635	-3.14549	Not Sig	LARS1	Not Sig
-1.11176	5.76138961489064	-2.76462	0.0142924705529303	0.306433506504635	-3.14553	Down	YWHAH	Down
0.426801855731477	4.0869686225729	2.76377998052513	0.0143167145603037	0.306433506504635	-3.14643	Not Sig	TMEM121	Not Sig
-0.715393	5.17200807689495	-2.7636	0.0143220422338772	0.306433506504635	-3.14663	Down	HSPA14	Down
-0.520063	6.47807487837408	-2.76302	0.0143387194963113	0.306433506504635	-3.14724	Not Sig	CYFIP1	Not Sig
0.504408900624916	3.74525022941933	2.76261402723464	0.0143505443034015	0.306433506504635	-3.14768	Not Sig	MMP23B	Not Sig
0.506668732633088	4.86046955976281	2.76190763495183	0.0143710777074994	0.306433506504635	-3.14844	Not Sig	CLDN4	Not Sig
-0.777485	5.69962626365313	-2.76136	0.0143869905485036	0.306433506504635	-3.14902	Down	ANXA4	Down
0.415629909748999	4.17795534335489	2.7609624333973	0.0143985973555453	0.306433506504635	-3.14945	Not Sig	P3H4	Not Sig
0.461628260624011	5.97297771055912	2.76092280058444	0.014399752384029	0.306433506504635	-3.14949	Not Sig	PTOV1-AS2	Not Sig
-0.539966	5.53341546401136	-2.76012	0.0144230939594797	0.306433506504635	-3.15035	Not Sig	PRPF3	Not Sig
0.280237653732708	3.14996778900116	2.76008272444236	0.0144242560527363	0.306433506504635	-3.15039	Not Sig	C8A	Not Sig
0.324246752284093	3.58961273095222	2.75967270584783	0.0144362303018153	0.306433506504635	-3.15083	Not Sig	C8orf17	Not Sig
0.650191619337247	5.38473596463395	2.75914168093452	0.0144517527537326	0.306433506504635	-3.1514	Not Sig	HDHD3	Not Sig
-0.608927	7.22116790255763	-2.75602	0.0145434325159622	0.306433506504635	-3.15475	Not Sig	KLF7	Not Sig
-0.763463	8.45156730345286	-2.75557	0.0145564436276374	0.306433506504635	-3.15522	Down	YPEL5	Down
0.34628315784609	4.49501060281577	2.75382021129548	0.0146082008370118	0.306433506504635	-3.1571	Not Sig	HOXB13	Not Sig
-1.18701	6.79733445815428	-2.75163	0.0146729938728032	0.306433506504635	-3.15944	Down	TLR1	Down
-1.0748	8.72548343450242	-2.75143	0.01467906858662	0.306433506504635	-3.15966	Down	ADGRE5	Down
0.78566810759657	5.92904999533918	2.74936788117878	0.0147403560155057	0.306433506504635	-3.16187	Up	GUK1	Up
-0.414025	4.54868422042034	-2.74812	0.0147775266964247	0.306433506504635	-3.1632	Not Sig	MEF2A	Not Sig
-0.583226	6.38941239582496	-2.74788	0.0147846551569734	0.306433506504635	-3.16346	Not Sig	UBN1	Not Sig
-0.813528	6.05707284265139	-2.74786	0.014785327256128	0.306433506504635	-3.16348	Down	PCMT1	Down
-0.802907	8.44290893256597	-2.74786	0.0147854324253666	0.306433506504635	-3.16349	Down	NAGK	Down
-0.645068	5.33860633935594	-2.74776	0.0147884104860085	0.306433506504635	-3.16359	Not Sig	MKKS	Not Sig
0.31872083363036	4.11725861771192	2.74752844235057	0.0147952920018063	0.306433506504635	-3.16384	Not Sig	CDH4	Not Sig
0.286668450745865	4.8858435854909	2.74728556999011	0.0148025603347059	0.306433506504635	-3.1641	Not Sig	ATP10A	Not Sig
0.394226531406907	4.03327684353014	2.74636587840622	0.0148301148787771	0.306433506504635	-3.16509	Not Sig	THEM6	Not Sig
0.670831717458156	4.65163487652651	2.74430740832675	0.0148919680203559	0.306433506504635	-3.16729	Not Sig	LFNG	Not Sig
-0.417527	6.79342302742194	-2.74371	0.0149098191550194	0.306433506504635	-3.16793	Not Sig	CYBC1	Not Sig
-1.31544	8.00705870019586	-2.74359	0.0149136825857394	0.306433506504635	-3.16806	Down	DUSP1	Down
-0.581475	7.49251027260777	-2.7427	0.0149405129486125	0.306433506504635	-3.16902	Not Sig	RRAGC	Not Sig
0.440519583729482	5.86009933967959	2.74260487251097	0.0149433146311155	0.306433506504635	-3.16911	Not Sig	EPHB4	Not Sig
-0.567745	6.06148807801716	-2.7423	0.0149526674899758	0.306433506504635	-3.16945	Not Sig	TBC1D3E	Not Sig
-0.898063	6.52955105822936	-2.74093	0.0149940435222305	0.306433506504635	-3.17091	Down	CDC42EP3	Down
-0.750336	7.41565919824169	-2.74068	0.0150015615160494	0.306433506504635	-3.17118	Down	MAEA	Down
-0.664745	6.15922618855789	-2.74037	0.0150108869817496	0.306433506504635	-3.17151	Not Sig	ADSS2	Not Sig
-2.20419	6.09299986432869	-2.73967	0.0150323047684486	0.306433506504635	-3.17226	Down	APOBEC3A	Down
0.307801105064099	4.85484067695045	2.7389800303089	0.0150532073120986	0.306433506504635	-3.173	Not Sig	ZNF16	Not Sig
-0.546606	5.09795864791675	-2.73778	0.015089882648292	0.306433506504635	-3.17429	Not Sig	EXOSC10	Not Sig
0.516037976840382	6.02134768809899	2.73773818842616	0.015091035217726	0.306433506504635	-3.17433	Not Sig	HHLA1	Not Sig
0.326247197131031	3.08217912622392	2.73770012963147	0.0150921959831083	0.306433506504635	-3.17437	Not Sig	ZIC1	Not Sig
0.5051457422293	5.59965453014535	2.73753755545838	0.0150971553492158	0.306433506504635	-3.17454	Not Sig	PICK1	Not Sig
-0.578941	5.92659965797463	-2.73749	0.0150986180828002	0.306433506504635	-3.17459	Not Sig	NAGA	Not Sig
0.413215413582743	3.59936406477865	2.73738029770943	0.0151019540368638	0.306433506504635	-3.17471	Not Sig	DCAKD	Not Sig
0.421475948321534	3.93021411117618	2.73630561421319	0.0151347873099703	0.306433506504635	-3.17586	Not Sig	CCL17	Not Sig
0.290009529660904	5.4508583337346	2.73606274388419	0.0151422169435699	0.306433506504635	-3.17612	Not Sig	LAGE3	Not Sig
-0.720975	10.2005535665341	-2.73584	0.0151491431679718	0.306433506504635	-3.17636	Down	NCF2	Down
-0.784467	6.09533393572616	-2.73571	0.0151529397764787	0.306433506504635	-3.1765	Down	SMCO4	Down
0.644295385433548	3.84825986845859	2.73567354508919	0.0151541302627068	0.306433506504635	-3.17654	Not Sig	HSPB2	Not Sig
-0.669441	5.15767412897799	-2.73527	0.0151666274748389	0.306433506504635	-3.17698	Not Sig	CAMK1D	Not Sig
-0.291683	4.80696763451423	-2.73379	0.0152120232732807	0.306433506504635	-3.17856	Not Sig	ABCG1	Not Sig
0.516587783787537	4.5886812453987	2.73336969004377	0.0152248368704214	0.306433506504635	-3.17901	Not Sig	S100A14	Not Sig
-0.583336	5.31366608987719	-2.73267	0.0152463147372625	0.306433506504635	-3.17975	Not Sig	CYBB	Not Sig
-0.445255	5.79034721180194	-2.73043	0.0153155725205359	0.306433506504635	-3.18216	Not Sig	MSL3	Not Sig
0.328491740950028	6.04241426191201	2.72991865572741	0.0153313484729052	0.306433506504635	-3.1827	Not Sig	TSKU	Not Sig
-1.09152	7.45344888232385	-2.72928	0.0153510515296812	0.306433506504635	-3.18338	Down	LMO2	Down
0.476923407192158	4.14200523506648	2.72851416673205	0.0153749022002328	0.306433506504635	-3.18421	Not Sig	HS6ST1	Not Sig
-1.12855	7.62509985753273	-2.72755	0.0154049614321229	0.306433506504635	-3.18524	Down	NPTN	Down
0.617724612815553	4.24199199069149	2.72686053695596	0.0154263352675395	0.306433506504635	-3.18598	Not Sig	TDRD12	Not Sig
-0.729996	4.51911117520287	-2.72642	0.015440126336011	0.306433506504635	-3.18645	Down	PLAGL1	Down
0.2764726238278	3.75576880973843	2.72637515990692	0.0154414635745962	0.306433506504635	-3.1865	Not Sig	KNG1	Not Sig
-0.696825	4.91270465177693	-2.7259	0.0154562821080414	0.306433506504635	-3.18701	Not Sig	CCPG1	Not Sig
-0.666678	6.45472696234733	-2.72584	0.0154581947871609	0.306433506504635	-3.18707	Not Sig	KIAA0232	Not Sig
-1.23029	5.72450445264699	-2.72518	0.0154788442323573	0.306433506504635	-3.18778	Down	NACC2	Down
-1.13296	5.90921480460156	-2.72355	0.0155298194350908	0.306433506504635	-3.18952	Down	TSC22D1	Down
0.229170048155546	5.19376948974812	2.7233725321713	0.0155353693036424	0.306433506504635	-3.18971	Not Sig	FLAD1	Not Sig
0.654269376028815	5.32895702884522	2.72321888390386	0.0155401893996032	0.306433506504635	-3.18988	Not Sig	LYPD3	Not Sig
-0.982513	5.79335525996121	-2.7214	0.0155973250485558	0.306433506504635	-3.19182	Down	RNF111	Down
-0.728976	5.90990198328566	-2.72134	0.0155991664815659	0.306433506504635	-3.19189	Down	PPCS	Down
-0.625691	7.4614388931471	-2.71764	0.0157161249486106	0.306433506504635	-3.19585	Not Sig	HADHB	Not Sig
0.534533214275735	4.46898036148392	2.71703269078341	0.0157354617318382	0.306433506504635	-3.1965	Not Sig	NXPH4	Not Sig
0.515532079085689	5.90073717126134	2.71680947490809	0.0157425518748743	0.306433506504635	-3.19674	Not Sig	SLC35C1	Not Sig
-0.71946	6.46980928774216	-2.71476	0.0158077646976459	0.306433506504635	-3.19893	Down	SLC30A1	Down
-0.745538	6.12652906569106	-2.71268	0.0158743273035357	0.306433506504635	-3.20116	Down	H2BC5	Down
-0.362853	4.65629103150728	-2.71229	0.0158869172485344	0.306433506504635	-3.20158	Not Sig	ZMYND8	Not Sig
-0.772337	5.46521823819004	-2.71228	0.0158869971180134	0.306433506504635	-3.20159	Down	CCNH	Down
0.438925554951663	4.74954470241247	2.7122728145978	0.0158873233995416	0.306433506504635	-3.2016	Not Sig	PLLP	Not Sig
-0.767687	3.97257085917452	-2.71216	0.0158908496713208	0.306433506504635	-3.20171	Down	SHTN1	Down
0.460868115634145	3.94919374208149	2.71196987144436	0.0158970364465601	0.306433506504635	-3.20192	Not Sig	MIR600HG	Not Sig
0.330705946908618	3.21183103844595	2.71179593513056	0.015902615833135	0.306433506504635	-3.20211	Not Sig	CDH20	Not Sig
0.37587003402444	6.33247338383347	2.71022920104155	0.015952957587967	0.306433506504635	-3.20378	Not Sig	APBB1	Not Sig
-0.571199	8.95288654920832	-2.71013	0.0159562193140501	0.306433506504635	-3.20389	Not Sig	ADAR	Not Sig
-0.272589	6.30864678134732	-2.71013	0.0159562385395476	0.306433506504635	-3.20389	Not Sig	PRKAR2A	Not Sig
-1.06073	8.77281378592756	-2.70976	0.0159679620592006	0.306433506504635	-3.20428	Down	NAMPT	Down
-1.02711	8.21669876231741	-2.70817	0.0160194629064457	0.306433506504635	-3.20599	Down	EVI2A	Down
-0.397058	5.32212979236015	-2.70686	0.0160618783547557	0.306433506504635	-3.2074	Not Sig	EBLN2	Not Sig
0.280280974334891	6.66102923651464	2.70635562481232	0.0160780837026326	0.306433506504635	-3.20793	Not Sig	NPLOC4	Not Sig
0.403159628305807	4.06071835306588	2.70630586708284	0.0160796971509035	0.306433506504635	-3.20798	Not Sig	PYGM	Not Sig
0.42161996664415	5.75622824019681	2.70609517880194	0.0160865306797073	0.306433506504635	-3.20821	Not Sig	CD248	Not Sig
-1.38297	6.20736004100959	-2.70596	0.0160910441979406	0.306433506504635	-3.20836	Down	JMJD1C	Down
0.309445233650687	3.57777092512818	2.70431286818559	0.016144451022411	0.306433506504635	-3.21012	Not Sig	NDRG4	Not Sig
-0.461514	3.11995902094511	-2.70421	0.016147909591043	0.306433506504635	-3.21023	Not Sig	POLI	Not Sig
0.330240641210492	5.25188737665152	2.70410235915883	0.0161513052882636	0.306433506504635	-3.21034	Not Sig	RAB11FIP5	Not Sig
-0.999188	6.34692137729061	-2.70347	0.0161719899475149	0.306433506504635	-3.21102	Down	HSD17B4	Down
-0.80645	7.36902569033624	-2.7021	0.0162167088601797	0.306433506504635	-3.21249	Down	ELF1	Down
-0.912141	5.42745744188492	-2.70169	0.016230166157917	0.306433506504635	-3.21293	Down	WASHC4	Down
0.586896213205609	3.76516454739264	2.70138484824185	0.0162400413087236	0.306433506504635	-3.21325	Not Sig	SCTR	Not Sig
-0.748822	5.19227542447306	-2.70133	0.0162417357279394	0.306433506504635	-3.21331	Down	SPEN	Down
-0.462003	6.19847771562816	-2.70121	0.0162457372644347	0.306433506504635	-3.21344	Not Sig	SNX27	Not Sig
-0.569629	6.72142342731785	-2.70059	0.0162660853194098	0.306433506504635	-3.2141	Not Sig	DCP2	Not Sig
0.680599853969108	5.24922225806275	2.70053970502402	0.0162677339574407	0.306433506504635	-3.21416	Not Sig	ZNF205	Not Sig
-0.745258	7.23373143909805	-2.69991	0.0162883953888653	0.306433506504635	-3.21483	Down	OSTF1	Down
-0.413675	6.05019890144585	-2.69875	0.016326431207959	0.306433506504635	-3.21607	Not Sig	ZFAND5	Not Sig
0.342089637416812	3.98309748119366	2.69762647861284	0.0163635409559903	0.306433506504635	-3.21727	Not Sig	WNT5B	Not Sig
-0.776326	5.97467744674268	-2.69673	0.0163931034875177	0.306433506504635	-3.21823	Down	MICAL1	Down
0.281023311346812	5.51228548089964	2.69632006798171	0.0164066814437973	0.306433506504635	-3.21867	Not Sig	PTPN9	Not Sig
0.448016666939811	3.66112527196312	2.6952629346868	0.0164416705971227	0.306433506504635	-3.2198	Not Sig	TRHR	Not Sig
-0.368466	6.40545668149179	-2.69466	0.016461713358985	0.306433506504635	-3.22045	Not Sig	HCP5	Not Sig
-0.689724	7.92873703792844	-2.69352	0.0164993787223183	0.306433506504635	-3.22166	Not Sig	RBM39	Not Sig
-0.325735	3.43640722339639	-2.69301	0.0165165946876	0.306433506504635	-3.22222	Not Sig	PRMT3	Not Sig
0.485996839928922	3.49641327375177	2.69223667286902	0.0165422328922983	0.306433506504635	-3.22304	Not Sig	TMPRSS11E	Not Sig
-0.81117	4.93294573580157	-2.69074	0.0165922541329851	0.306433506504635	-3.22465	Down	CD58	Down
-0.499125	6.7224839087865	-2.69013	0.0166127410202142	0.306433506504635	-3.2253	Not Sig	GGNBP2	Not Sig
1.09146455153186	6.61569140005033	2.69000423564687	0.0166167966552009	0.306433506504635	-3.22543	Up	HAGH	Up
0.368778877658468	4.75771276766473	2.68944199094136	0.0166356267801149	0.306433506504635	-3.22603	Not Sig	SPTBN5	Not Sig
-0.386579	4.62512954811169	-2.68894	0.0166524187788462	0.306433506504635	-3.22657	Not Sig	MSH3	Not Sig
-1.02445	4.12935446405297	-2.68806	0.0166820910925019	0.306433506504635	-3.22751	Down	MARCHF1	Down
0.442241060028827	6.98163659527277	2.68768588610561	0.0166945731127764	0.306433506504635	-3.22791	Not Sig	ARVCF	Not Sig
-0.73626	7.49863915202175	-2.68692	0.0167202475968964	0.306433506504635	-3.22873	Down	PRR11	Down
-0.826353	4.31497019443354	-2.68627	0.0167423263939285	0.306433506504635	-3.22943	Down	SENP6	Down
0.431771974220339	6.53886802977579	2.68484243377556	0.0167904454247727	0.306433506504635	-3.23095	Not Sig	SH3BP1	Not Sig
-0.839305	9.39461891824454	-2.68458	0.0167991673851483	0.306433506504635	-3.23123	Down	KLF2	Down
-0.372058	6.71176026938377	-2.68447	0.0168030357988262	0.306433506504635	-3.23135	Not Sig	N4BP1	Not Sig
-0.882395	6.85462856493887	-2.68433	0.0168077758329661	0.306433506504635	-3.2315	Down	ARHGEF40	Down
0.447247419581466	5.2348202978904	2.68367809614312	0.016829856309146	0.306433506504635	-3.2322	Not Sig	INTS1	Not Sig
-0.982954	6.36369955834722	-2.68346	0.0168372452507715	0.306433506504635	-3.23243	Down	BST1	Down
-0.6506	5.5724952741367	-2.68345	0.0168374521844371	0.306433506504635	-3.23244	Not Sig	GOLGA5	Not Sig
0.275898860934065	4.27124938512197	2.68284753445539	0.0168580239417686	0.306433506504635	-3.23309	Not Sig	SLC1A3	Not Sig
0.664314342139266	4.33979800922816	2.68274099647019	0.01686164035481	0.306433506504635	-3.2332	Not Sig	PRM2	Not Sig
0.308753241831966	3.61503990414368	2.68223520496691	0.0168788195681661	0.306433506504635	-3.23374	Not Sig	ATP1A3	Not Sig
-0.847851	5.2964762675241	-2.68055	0.0169362926879356	0.306433506504635	-3.23555	Down	TANK	Down
-0.604154	6.49330475820172	-2.6803	0.0169447879674864	0.306433506504635	-3.23582	Not Sig	ALOX5	Not Sig
0.384193073234975	4.60839328041269	2.67988598075854	0.0169588325006618	0.306433506504635	-3.23626	Not Sig	NR1I2	Not Sig
-0.606846	5.90159566885928	-2.67856	0.0170041322470912	0.306433506504635	-3.23767	Not Sig	NOL8	Not Sig
0.446745307142946	4.77735082347195	2.67779978516495	0.0170301933705731	0.306433506504635	-3.23849	Not Sig	GPD1	Not Sig
-0.690624	7.46682827160288	-2.67686	0.0170625966311781	0.306433506504635	-3.2395	Not Sig	RNF44	Not Sig
-0.585849	7.46679812407918	-2.676	0.0170918895391074	0.306433506504635	-3.24041	Not Sig	CELF2	Not Sig
0.328284010432377	5.22121633009501	2.67442248489547	0.0171463321488858	0.306433506504635	-3.2421	Not Sig	CHST12	Not Sig
0.475736944360951	5.47995709247326	2.67396402490347	0.0171621564298854	0.306433506504635	-3.24259	Not Sig	ALPG	Not Sig
-0.846333	7.44573728574781	-2.67385	0.0171661614339808	0.306433506504635	-3.24272	Down	TMEM50A	Down
-0.926069	5.76279175875506	-2.67248	0.017213450176132	0.306433506504635	-3.24418	Down	DLD	Down
0.347326526713741	3.09720858752592	2.67170366561394	0.0172403813775415	0.306433506504635	-3.24501	Not Sig	PCDHA6	Not Sig
-1.21518	5.03126893611408	-2.67026	0.0172904186378027	0.306433506504635	-3.24655	Down	AP5M1	Down
-0.798789	7.90299142703579	-2.66911	0.0173305350839008	0.306433506504635	-3.24778	Down	SEC11A	Down
0.34612152813743	5.49527214485039	2.66843970470915	0.0173539449009251	0.306433506504635	-3.2485	Not Sig	ASB6	Not Sig
0.427630880435627	3.12683102930013	2.66838687732461	0.0173557888473777	0.306433506504635	-3.24856	Not Sig	DHRS11	Not Sig
-0.537475	6.34022987157629	-2.66837	0.0173565305143242	0.306433506504635	-3.24858	Not Sig	HSD17B7	Not Sig
0.571861930881688	4.04564469259369	2.66769548194853	0.0173799395004522	0.306433506504635	-3.2493	Not Sig	ACSM2A	Not Sig
-1.03272	6.62531792749451	-2.66765	0.0173814656378147	0.306433506504635	-3.24934	Down	GTF2B	Down
-0.706709	8.44111555447436	-2.66756	0.0173845941074738	0.306433506504635	-3.24944	Down	NCF1	Down
0.563129042716906	4.6994132932802	2.66741689318084	0.0173896798411776	0.306433506504635	-3.24959	Not Sig	EDN2	Not Sig
-1.31755	6.82081882138534	-2.66714	0.0173992397824541	0.306433506504635	-3.24989	Down	FPR2	Down
0.438406159342735	4.14236346297342	2.66625955898688	0.0174302002286544	0.306433506504635	-3.25083	Not Sig	FGF18	Not Sig
0.411295258410182	4.53297127079437	2.66456220036956	0.0174897924364293	0.306433506504635	-3.25265	Not Sig	CCDC28B	Not Sig
0.302861377341614	4.01681646357826	2.66380780311448	0.0175163413700424	0.306433506504635	-3.25345	Not Sig	ABCC6	Not Sig
0.371037184804904	4.19262054248739	2.66333697255092	0.0175329306256874	0.306433506504635	-3.25396	Not Sig	NFIC	Not Sig
-0.323782	4.08671383957092	-2.66279	0.0175521430401356	0.306433506504635	-3.25454	Not Sig	APC	Not Sig
-0.895182	5.48406578006952	-2.66274	0.0175539653486108	0.306433506504635	-3.25459	Down	GALNT7	Down
0.640023595837584	4.06413590954808	2.66189413655102	0.0175838618460227	0.306433506504635	-3.2555	Not Sig	CHRND	Not Sig
-0.42721	7.21343257109194	-2.66185	0.0175853674139919	0.306433506504635	-3.25554	Not Sig	CTDSP2	Not Sig
0.391080667028902	6.2286439492043	2.66136023398992	0.0176027443749204	0.306433506504635	-3.25607	Not Sig	NIPSNAP1	Not Sig
0.484084153974597	4.45196043194603	2.66083647588348	0.0176212871007458	0.306433506504635	-3.25663	Not Sig	FGF17	Not Sig
-0.58395	6.86752658844042	-2.66063	0.0176287234436258	0.306433506504635	-3.25685	Not Sig	MCL1	Not Sig
0.626733490847794	4.23923744177713	2.65793397092693	0.0177243866017903	0.306433506504635	-3.25973	Not Sig	PACSIN3	Not Sig
-0.513095	4.54837997936381	-2.65776	0.0177305547602602	0.306433506504635	-3.25992	Not Sig	RMDN1	Not Sig
0.542106660761418	5.44603046023696	2.65754929715099	0.0177380940662761	0.306433506504635	-3.26014	Not Sig	SEPT5-GP1BB	Not Sig
0.275247819459185	3.50910772437456	2.65648194883099	0.0177761814299044	0.306433506504635	-3.26129	Not Sig	S100A3	Not Sig
-0.388508	5.43813989776033	-2.65581	0.0178000622629041	0.306433506504635	-3.262	Not Sig	CLTC	Not Sig
0.27001524409137	3.09002240992847	2.65488795621424	0.0178332082629829	0.306433506504635	-3.26299	Not Sig	FGF12	Not Sig
-0.802986	8.81599005092914	-2.65474	0.0178386597160489	0.306433506504635	-3.26315	Down	FGL2	Down
0.451616177871733	5.10884820247704	2.65470405840582	0.0178397987298645	0.306433506504635	-3.26319	Not Sig	PCDH1	Not Sig
-1.07625	8.45431133836981	-2.65417	0.0178587856821233	0.306433506504635	-3.26375	Down	ACSL1	Down
-0.702112	5.33425601410804	-2.65385	0.017870464987868	0.306433506504635	-3.2641	Down	LGALS8	Down
0.503829890668399	6.15671209381338	2.65375394912545	0.0178738857907783	0.306433506504635	-3.2642	Not Sig	CEND1	Not Sig
-1.17829	6.94181130332657	-2.65361	0.0178789156495538	0.306433506504635	-3.26435	Down	PJA2	Down
0.449150488218756	5.40907485143161	2.65286025229815	0.0179060061633862	0.306433506504635	-3.26516	Not Sig	RNF121	Not Sig
0.317147148429843	5.50529241196794	2.65279226898275	0.0179084518257462	0.306433506504635	-3.26523	Not Sig	NOP14	Not Sig
0.479838622698054	5.15994982912892	2.65218709873209	0.0179302366681494	0.306433506504635	-3.26588	Not Sig	PCBP4	Not Sig
-1.37591	5.49004870582775	-2.65171	0.0179474456220891	0.306433506504635	-3.26639	Down	IFRD1	Down
-0.616664	7.38823294443554	-2.65111	0.0179691655879412	0.306433506504635	-3.26703	Not Sig	IL4R	Not Sig
0.318618389710605	3.3648023089977	2.64758449488583	0.0180967573385925	0.306433506504635	-3.2708	Not Sig	ANKRD53	Not Sig
0.462445055072178	3.97700080285228	2.6470548633841	0.0181160144418316	0.306433506504635	-3.27136	Not Sig	KIF17	Not Sig
0.330924612745216	3.6155525427115	2.64594249738477	0.0181565236608001	0.306433506504635	-3.27255	Not Sig	SSTR2	Not Sig
-0.990623	6.82134743267537	-2.64589	0.0181584306168682	0.306433506504635	-3.27261	Down	PLSCR1	Down
-0.335254	4.15549715051207	-2.64564	0.0181677074279087	0.306433506504635	-3.27288	Not Sig	RIOX2	Not Sig
0.466777546260516	4.65903817618961	2.64550180228634	0.0181725966215424	0.306433506504635	-3.27302	Not Sig	HSD17B3	Not Sig
-0.661375	4.96028360051102	-2.64454	0.0182076736430355	0.306433506504635	-3.27405	Not Sig	UBR5	Not Sig
0.5117999243213	5.19463867784651	2.6434409391068	0.0182479419659094	0.306433506504635	-3.27522	Not Sig	TLE2	Not Sig
-1.96614	5.86915270465601	-2.64296	0.0182654538550056	0.306433506504635	-3.27573	Down	PTGS2	Down
-0.870967	5.80045994490092	-2.64278	0.0182721862393062	0.306433506504635	-3.27593	Down	CYRIA	Down
-0.874164	6.27078973862705	-2.64274	0.0182734824615682	0.306433506504635	-3.27597	Down	PIAS1	Down
0.393153102513531	3.65373935274379	2.64241771177445	0.0182854628138064	0.306433506504635	-3.27632	Not Sig	CRACDL	Not Sig
0.682512	4.69442730163004	2.64235718138792	0.0182876847334512	0.306433506504635	-3.27638	Not Sig	PGC	Not Sig
-0.861026	6.24356888185217	-2.64181	0.0183078923317661	0.306433506504635	-3.27697	Down	DAPP1	Down
-0.738937	6.63295348737029	-2.64029	0.018363816925325	0.306433506504635	-3.27859	Down	MME	Down
0.287008849439379	4.28057416499645	2.63873233680058	0.0184212182399835	0.306433506504635	-3.28025	Not Sig	GPR107	Not Sig
-0.869392	8.00884635616121	-2.63868	0.018423270505953	0.306433506504635	-3.28031	Down	CAB39	Down
-0.695427	4.60649628697837	-2.63845	0.0184316001947332	0.306433506504635	-3.28055	Not Sig	TIGAR	Not Sig
-0.794315	7.07757170022346	-2.63821	0.018440691713208	0.306433506504635	-3.28082	Down	ARL8B	Down
0.538198678604649	5.00217964619126	2.63806794144976	0.0184457949907565	0.306433506504635	-3.28096	Not Sig	TBX4	Not Sig
-0.866348	8.58511169132677	-2.6374	0.0184706282953753	0.306433506504635	-3.28168	Down	H2AC6	Down
-0.512567	4.76921075139352	-2.63626	0.018512976656647	0.306433506504635	-3.2829	Not Sig	PSMD12	Not Sig
-1.23947	6.63864879170871	-2.63345	0.0186176083395471	0.306433506504635	-3.2859	Down	ANPEP	Down
-0.70966	5.58454812187064	-2.63291	0.0186376361308937	0.306433506504635	-3.28647	Down	CHMP2B	Down
0.31991037676134	5.28611287006814	2.63281369455082	0.0186412694070121	0.306433506504635	-3.28658	Not Sig	GFER	Not Sig
0.50032231821727	4.92636223486944	2.63204803269486	0.0186699201579431	0.306433506504635	-3.2874	Not Sig	F11	Not Sig
-0.398127	4.08965212826142	-2.63111	0.0187051637254752	0.306433506504635	-3.2884	Not Sig	GALNT3	Not Sig
0.618048092390864	6.11010311286993	2.63063269250837	0.0187229930918261	0.306433506504635	-3.28891	Not Sig	KCNS1	Not Sig
0.288592903599943	3.90672350164574	2.62988170631636	0.0187512127018504	0.306433506504635	-3.28971	Not Sig	CLUAP1	Not Sig
0.289441550752202	3.22984032179564	2.62917643876232	0.0187777515767747	0.306433506504635	-3.29046	Not Sig	LOX	Not Sig
0.560546934162521	4.27539081881988	2.62729734872969	0.0188486371690033	0.306433506504635	-3.29247	Not Sig	LAMA1	Not Sig
-0.835875	4.77372648666946	-2.62655	0.0188770067629668	0.306433506504635	-3.29327	Down	USP32P2	Down
-0.704571	6.16830697112654	-2.62642	0.018881759341085	0.306433506504635	-3.2934	Down	NLRP1	Down
-0.779094	5.81299778009901	-2.62585	0.0189034805019283	0.306433506504635	-3.29402	Down	STX3	Down
0.39917241201251	7.46091925143076	2.62567071599658	0.0189102068228375	0.306433506504635	-3.29421	Not Sig	ELOB	Not Sig
-1.15143	5.82725591943814	-2.6248	0.0189430772906927	0.306433506504635	-3.29513	Down	CD1D	Down
-1.04318	6.22378730373969	-2.62422	0.0189652157376876	0.306433506504635	-3.29575	Down	TOR1B	Down
0.473000038358885	4.91604796212526	2.62365328090172	0.0189868372482291	0.306433506504635	-3.29636	Not Sig	BPIFA1	Not Sig
-0.430276	4.23874947249661	-2.62356	0.0189903829063567	0.306433506504635	-3.29646	Not Sig	GPN3	Not Sig
-0.886106	4.3278038401946	-2.62322	0.019003190455804	0.306433506504635	-3.29682	Down	KLF10	Down
0.398838069159233	4.04526090626605	2.62311354980386	0.0190073889759383	0.306433506504635	-3.29694	Not Sig	TMEM238L	Not Sig
-0.604899	5.61025219126718	-2.62304	0.0190103556824334	0.306433506504635	-3.29702	Not Sig	ALPK1	Not Sig
0.348641569247635	4.31561663473838	2.62265675407118	0.019024799411883	0.306433506504635	-3.29743	Not Sig	FOXN1	Not Sig
-0.804376	5.34868801297168	-2.62141	0.0190723288775278	0.306433506504635	-3.29875	Down	POLR1B	Down
-1.70853	6.72149722975627	-2.62103	0.0190870549994198	0.306433506504635	-3.29917	Down	LY96	Down
-0.576262	4.15251112124006	-2.61882	0.0191715611430949	0.306433506504635	-3.30152	Not Sig	PCNX1	Not Sig
-0.958347	6.13691021465057	-2.61849	0.0191843600779594	0.306433506504635	-3.30187	Down	ZC3H4	Down
-0.471801	6.44134430172314	-2.61803	0.0192021110875692	0.306433506504635	-3.30237	Not Sig	OSER1	Not Sig
0.287919661517221	3.7895606033047	2.61802234144881	0.0192023050471999	0.306433506504635	-3.30237	Not Sig	PALLD	Not Sig
0.300470739725971	4.0648191543403	2.61784567650853	0.0192091029847739	0.306433506504635	-3.30256	Not Sig	GJA4	Not Sig
0.297328803231244	5.34675584702782	2.61712239681813	0.0192369583679083	0.306433506504635	-3.30333	Not Sig	REXO4	Not Sig
-0.250436	5.71556749237234	-2.6156	0.0192958769397316	0.306433506504635	-3.30496	Not Sig	SLC35E1	Not Sig
-0.408771	5.33576701148859	-2.615	0.0193188297761406	0.306433506504635	-3.3056	Not Sig	PDE6D	Not Sig
-0.893068	6.77274590391778	-2.61474	0.0193288126657986	0.306433506504635	-3.30587	Down	LEPROT	Down
-0.417205	3.87216840058741	-2.61465	0.0193323302296935	0.306433506504635	-3.30597	Not Sig	DNAJC3	Not Sig
-0.764644	8.90869290298008	-2.61429	0.0193463442850411	0.306433506504635	-3.30636	Down	PTPRC	Down
-0.501412	4.70277052706279	-2.61424	0.0193482312615459	0.306433506504635	-3.30641	Not Sig	FBXO11	Not Sig
-0.79079	8.49085325375294	-2.61375	0.0193672321582806	0.306433506504635	-3.30693	Down	YWHAB	Down
-0.622773	6.52203577956673	-2.61335	0.0193830003463276	0.306433506504635	-3.30736	Not Sig	MZT2B	Not Sig
-0.956741	7.57483073863872	-2.61311	0.0193921726138858	0.306433506504635	-3.30762	Down	PRKAR1A	Down
-0.824778	7.36282630963601	-2.61217	0.0194287164643082	0.306433506504635	-3.30862	Down	SULT1A3	Down
0.347291705969851	4.19657455311821	2.61107604458358	0.0194713415171424	0.306433506504635	-3.30979	Not Sig	DCHS1	Not Sig
0.56165731532297	5.25847197611339	2.61096223848223	0.0194757793226965	0.306433506504635	-3.30991	Not Sig	FAM110D	Not Sig
-0.63329	6.40422119406996	-2.61073	0.0194848470214426	0.306433506504635	-3.31016	Not Sig	NCOA6	Not Sig
0.398750931700473	5.98915155824097	2.61028614171978	0.019502163364747	0.306433506504635	-3.31063	Not Sig	CYP11B2	Not Sig
-0.701504	7.75407355675901	-2.61001	0.0195130265910924	0.306433506504635	-3.31093	Down	SAMHD1	Down
-0.339792	3.65825297222076	-2.6097	0.0195249292558768	0.306433506504635	-3.31125	Not Sig	PTBP2	Not Sig
-0.660873	5.23990768398853	-2.60935	0.0195388279586378	0.306433506504635	-3.31163	Not Sig	TECPR2	Not Sig
-0.772422	7.08557964585484	-2.60933	0.0195397174224467	0.306433506504635	-3.31166	Down	PLIN3	Down
0.370916352529512	5.89318300700735	2.60868627325966	0.0195647334596577	0.306433506504635	-3.31234	Not Sig	SH2D2A	Not Sig
-0.332412	6.18253389559818	-2.60814	0.0195861563639219	0.306433506504635	-3.31292	Not Sig	SLC36A1	Not Sig
0.518275747788536	4.5733	2.60486464642715	0.0197149762775007	0.306433506504635	-3.31642	Not Sig	MIP	Not Sig
-1.06557	4.45922036920309	-2.60464	0.0197236789264648	0.306433506504635	-3.31665	Down	H3C4	Down
-0.608291	5.2079683525867	-2.60455	0.0197273458314419	0.306433506504635	-3.31675	Not Sig	ETS2	Not Sig
-0.730586	8.68410853083495	-2.60442	0.0197325735648749	0.306433506504635	-3.31689	Down	ZFP36	Down
-0.85007	4.1931253667126	-2.60337	0.019773963540702	0.306433506504635	-3.31801	Down	VCPKMT	Down
0.464029736605039	5.73255096544186	2.60271012312448	0.0198001662692946	0.306433506504635	-3.31872	Not Sig	HMX1	Not Sig
-0.71512	6.40625781534404	-2.60238	0.0198133879455854	0.306433506504635	-3.31907	Down	TMEM131L	Down
-0.385478	3.85598376322772	-2.60125	0.0198581766138378	0.306433506504635	-3.32027	Not Sig	SYNJ1	Not Sig
0.524246649319084	3.60196494639356	2.60112729388437	0.0198629763777034	0.306433506504635	-3.3204	Not Sig	FRMPD1	Not Sig
0.376402314417362	4.44421435137948	2.60089820853709	0.0198720828030824	0.306433506504635	-3.32065	Not Sig	NPTXR	Not Sig
-0.671232	7.04458967066343	-2.6007	0.0198801226551883	0.306433506504635	-3.32086	Not Sig	CFLAR	Not Sig
-0.980362	5.33614760826634	-2.60054	0.0198862191627202	0.306433506504635	-3.32103	Down	XAF1	Down
-0.890015	7.97877326951933	-2.60012	0.019902971668653	0.306433506504635	-3.32148	Down	PRKCB	Down
0.441539346909038	4.07886723839631	2.59970045666271	0.0199197601707362	0.306433506504635	-3.32193	Not Sig	CHRNE	Not Sig
-0.420779	3.37887928466123	-2.59953	0.0199264553440363	0.306433506504635	-3.32211	Not Sig	MDM1	Not Sig
-0.294983	4.11945185855837	-2.59905	0.0199455802698293	0.306433506504635	-3.32262	Not Sig	CCN3	Not Sig
-1.03208	5.49262205075513	-2.59752	0.0200067604434176	0.306433506504635	-3.32425	Down	TMEM131	Down
0.37955251591339	4.29551110952328	2.59720087401845	0.0200196115245322	0.306433506504635	-3.32459	Not Sig	TBC1D17	Not Sig
-1.00489	7.77019292339675	-2.59694	0.0200301729372951	0.306433506504635	-3.32487	Down	HSPA1A	Down
0.686316778823744	5.19948186505969	2.59675586141802	0.0200374388076089	0.306433506504635	-3.32507	Not Sig	CPZ	Not Sig
-0.940462	6.26393218717493	-2.59563	0.0200824329148878	0.306433506504635	-3.32626	Down	RSRC2	Down
0.263219775519064	5.17007	2.59530001977636	0.0200958665213436	0.306433506504635	-3.32662	Not Sig	RCC1	Not Sig
-0.395975	4.3982975755379	-2.59458	0.0201248580256391	0.306433506504635	-3.32739	Not Sig	ASGR1	Not Sig
0.561344529833707	3.53419537076821	2.59401752987349	0.0201474723923667	0.306433506504635	-3.32799	Not Sig	HOXC10	Not Sig
0.952064673346738	5.65589064333292	2.59289722609963	0.0201926560549343	0.306433506504635	-3.32918	Up	SRRD	Up
0.381824651814445	3.48489834269097	2.59227722481815	0.0202177034577131	0.306433506504635	-3.32984	Not Sig	CDC42BPB	Not Sig
-0.964482	7.58192323240847	-2.59209	0.0202251352942732	0.306433506504635	-3.33004	Down	CFP	Down
-1.16688	6.00013910298071	-2.59136	0.0202548040259802	0.306433506504635	-3.33082	Down	LYPLA1	Down
-0.313749	6.23809605480389	-2.59135	0.020255238859159	0.306433506504635	-3.33083	Not Sig	NIT1	Not Sig
0.470307011197852	5.18015673904199	2.59121701732366	0.0202606037698062	0.306433506504635	-3.33097	Not Sig	TLN2	Not Sig
-0.783353	4.84157969095856	-2.58901	0.020350324981344	0.306433506504635	-3.33333	Down	HPSE	Down
1.31008203449618	8.75024259238247	2.58882697498837	0.0203576349744463	0.306433506504635	-3.33352	Up	GLRX5	Up
-0.734596	6.88224069563506	-2.5885	0.020370853685277	0.306433506504635	-3.33387	Down	NBPF14	Down
0.45240368681972	5.29509879557732	2.58776767866098	0.0204007827320878	0.306433506504635	-3.33465	Not Sig	PDK2	Not Sig
-0.968622	7.46162078068005	-2.58766	0.020404975813021	0.306433506504635	-3.33476	Down	TNFSF10	Down
0.324158765890583	4.6424810575586	2.58728365218984	0.0204205274919129	0.306433506504635	-3.33517	Not Sig	ABCA2	Not Sig
-1.12043	4.96253098134046	-2.58697	0.020433339510841	0.306433506504635	-3.3355	Down	STXBP3	Down
-0.915775	7.18533367280394	-2.58645	0.0204547250486039	0.306433506504635	-3.33606	Down	GCH1	Down
0.350059914588646	5.41813284997623	2.58622535785059	0.0204637620286373	0.306433506504635	-3.3363	Not Sig	FKBP4	Not Sig
-0.860099	5.93555598650405	-2.58603	0.0204717613014168	0.306433506504635	-3.3365	Down	RCBTB2	Down
0.237977370350957	3.09110941825852	2.58572397649606	0.0204842755938565	0.306433506504635	-3.33683	Not Sig	GNAL	Not Sig
-0.939234	6.91266728526341	-2.58423	0.0205454547361128	0.306433506504635	-3.33842	Down	QPCT	Down
-0.360384	7.39765116150869	-2.58385	0.0205611468606369	0.306433506504635	-3.33883	Not Sig	MINDY1	Not Sig
0.290739153541376	3.88353991610958	2.58339015910439	0.0205800212648182	0.306433506504635	-3.33932	Not Sig	MEAK7	Not Sig
-0.836819	8.61928584541243	-2.58275	0.0206065206313666	0.306433506504635	-3.34001	Down	CAPZA1	Down
0.508797771387841	6.47871938333749	2.58265850767279	0.0206101257124787	0.306433506504635	-3.3401	Not Sig	KCTD17	Not Sig
0.314646526655356	3.49623	2.5822154624655	0.0206283757078262	0.306433506504635	-3.34057	Not Sig	KHDRBS3	Not Sig
0.553191525855754	3.52643261216449	2.58135075907927	0.0206640393311224	0.306433506504635	-3.34149	Not Sig	IFNB1	Not Sig
-0.982774	3.66479015589142	-2.58091	0.0206823022925229	0.306433506504635	-3.34196	Down	DMXL1	Down
0.531986623220797	4.0746257133716	2.58072236817097	0.0206899935941985	0.306433506504635	-3.34216	Not Sig	EMILIN1	Not Sig
-0.753687	5.79212889301206	-2.58018	0.0207125130097598	0.306433506504635	-3.34274	Down	EIF3A	Down
-0.558519	5.42324824047056	-2.57927	0.020749985527248	0.306433506504635	-3.34371	Not Sig	MAP3K7	Not Sig
0.318720627502735	3.14946056415893	2.57919490027483	0.0207532124840483	0.306433506504635	-3.34379	Not Sig	FERMT2	Not Sig
0.565653109718035	5.27486984868774	2.5788942412085	0.0207656779491536	0.306433506504635	-3.34411	Not Sig	ADGRB1	Not Sig
-0.570819	5.55361332730597	-2.57813	0.02079721826297	0.306433506504635	-3.34492	Not Sig	CYP4F3	Not Sig
-1.22871	6.37426804128244	-2.57788	0.020807604136785	0.306433506504635	-3.34519	Down	IGSF6	Down
0.434502162999836	4.90045736547828	2.5777434981154	0.0208134545870566	0.306433506504635	-3.34534	Not Sig	EMC9	Not Sig
-1.19088	5.96029912402756	-2.57723	0.0208348484821855	0.306433506504635	-3.34589	Down	UBA3	Down
0.45943557228453	3.69647827208716	2.57684999262893	0.0208506238132376	0.306433506504635	-3.34629	Not Sig	COMP	Not Sig
-0.540705	5.11667500845366	-2.57683	0.0208512743167805	0.306433506504635	-3.34631	Not Sig	ALCAM	Not Sig
-0.885504	6.18815989787154	-2.57544	0.0209094443505359	0.306433506504635	-3.34779	Down	GNAI3	Down
0.459851520686172	4.12284404723816	2.57365788039644	0.0209839334878465	0.306433506504635	-3.34969	Not Sig	DOCK1	Not Sig
-0.481634	6.16582892440088	-2.57337	0.0209961426330483	0.306433506504635	-3.35	Not Sig	MAPK14	Not Sig
0.258033690756728	3.63056927087621	2.57331028014664	0.0209984992261553	0.306433506504635	-3.35006	Not Sig	FOXL2	Not Sig
-0.800275	6.47205207232358	-2.57071	0.021107845425067	0.306433506504635	-3.35283	Down	VNN3P	Down
0.29280317372726	5.95198292049144	2.57020799507758	0.0211289259388765	0.306433506504635	-3.35337	Not Sig	TXN2	Not Sig
0.854148651035797	5.46675382332897	2.56998421986408	0.0211383638598745	0.306433506504635	-3.3536	Up	GSPT1	Up
0.393946056827267	4.06422081091978	2.56940609986501	0.0211627652769721	0.306433506504635	-3.35422	Not Sig	UPK3A	Not Sig
-0.485703	7.56243044927898	-2.56928	0.0211679501372984	0.306433506504635	-3.35435	Not Sig	PRCP	Not Sig
-0.868396	6.22555205616074	-2.56851	0.0212007540786446	0.306433506504635	-3.35518	Down	MTDH	Down
-0.808432	7.05801191639158	-2.56773	0.0212335905658329	0.306433506504635	-3.356	Down	DNAJA1	Down
-0.346235	4.37149963660674	-2.56717	0.0212572366907763	0.306433506504635	-3.3566	Not Sig	FRY	Not Sig
-0.448269	6.82713691947608	-2.56679	0.0212736893372347	0.306433506504635	-3.35701	Not Sig	RNF34	Not Sig
0.240710953114092	2.99157093886106	2.56676073947856	0.0212747656362693	0.306433506504635	-3.35704	Not Sig	SRPX2	Not Sig
0.224034852797679	6.57266929609052	2.56641755822632	0.0212893368949283	0.306433506504635	-3.3574	Not Sig	CTNNBIP1	Not Sig
-0.315827	5.16255545487563	-2.56365	0.0214070145709748	0.306433506504635	-3.36035	Not Sig	C6orf62	Not Sig
-0.762051	7.90755815513036	-2.56338	0.0214188101340708	0.306433506504635	-3.36064	Down	TAP1	Down
0.438690026745303	5.51481660065886	2.56316861067917	0.0214277592192351	0.306433506504635	-3.36086	Not Sig	IGFALS	Not Sig
0.397834326743554	4.08265266834744	2.56196693569256	0.021479174777369	0.306433506504635	-3.36214	Not Sig	PAX1	Not Sig
0.411202485648134	5.61322	2.56126071596478	0.0215094465526492	0.306433506504635	-3.3629	Not Sig	SLC7A5	Not Sig
0.363660794296014	4.51183812500478	2.56109443267491	0.0215165801422963	0.306433506504635	-3.36307	Not Sig	DAPK3	Not Sig
-0.283272	4.33052888424244	-2.56089	0.0215252172747396	0.306433506504635	-3.36329	Not Sig	NFYA	Not Sig
-0.787604	8.33472530829223	-2.56079	0.0215296217559754	0.306433506504635	-3.3634	Down	TLR2	Down
0.282574287383825	2.96968445440817	2.56060926929235	0.0215374066972237	0.306433506504635	-3.36359	Not Sig	GRIA2	Not Sig
-0.844885	8.23613876286777	-2.55991	0.0215675193680738	0.306433506504635	-3.36434	Down	RIPOR2	Down
-0.585414	6.36513516677412	-2.55979	0.0215727632623917	0.306433506504635	-3.36447	Not Sig	CNIH1	Not Sig
-0.618904	6.779	-2.55941	0.0215888786186334	0.306433506504635	-3.36486	Not Sig	SYNE3	Not Sig
0.33142555429416	3.3501027838772	2.55836139912161	0.0216341527106335	0.306433506504635	-3.36598	Not Sig	OR2F1	Not Sig
1.25887593901719	8.88475029323495	2.55664853547721	0.0217081515313079	0.306433506504635	-3.36781	Up	FBXO7	Up
-0.677835	7.30587928804888	-2.55663	0.0217088526734921	0.306433506504635	-3.36782	Not Sig	HEXB	Not Sig
0.453399047586565	3.87471	2.55613507483843	0.021730381086877	0.306433506504635	-3.36835	Not Sig	GSDME	Not Sig
-0.356574	6.57455535354752	-2.55543	0.0217607685837878	0.306433506504635	-3.3691	Not Sig	TMEM248	Not Sig
0.525553823035837	3.98331161556082	2.55520690622115	0.0217706201017628	0.306433506504635	-3.36934	Not Sig	GJA9	Not Sig
0.40608459512962	4.08695695440107	2.55443811422826	0.0218040035896953	0.306433506504635	-3.37016	Not Sig	GPR4	Not Sig
-0.520115	5.23914395524046	-2.55439	0.0218061523105739	0.306433506504635	-3.37021	Not Sig	CREBBP	Not Sig
0.440112055273773	5.77461064975344	2.55429159782184	0.0218103713676828	0.306433506504635	-3.37032	Not Sig	TAF5L	Not Sig
-0.531891	7.00023811499447	-2.55365	0.0218382964094921	0.306433506504635	-3.371	Not Sig	TRIOBP	Not Sig
-0.752392	7.96144388996611	-2.55359	0.0218407630642731	0.306433506504635	-3.37106	Down	MYH9	Down
0.305964515231514	4.1415624109725	2.55354416329804	0.0218428834515387	0.306433506504635	-3.37111	Not Sig	FGF21	Not Sig
-0.430522	8.49083577763941	-2.55317	0.0218592844664729	0.306433506504635	-3.37151	Not Sig	ATF4	Not Sig
0.451830764950365	4.34808209033407	2.55218898473305	0.0219019495555038	0.306433506504635	-3.37255	Not Sig	RAB3A	Not Sig
0.414842423068714	3.96640757123302	2.55168921788649	0.0219237706542928	0.306433506504635	-3.37309	Not Sig	ITIH3	Not Sig
-0.784972	8.07492175723835	-2.55165	0.0219254927550562	0.306433506504635	-3.37313	Down	MSL1	Down
0.430304681604245	3.68240744333455	2.55079203127522	0.0219629962811965	0.306433506504635	-3.37404	Not Sig	ST8SIA2	Not Sig
-0.64291	4.89016336637015	-2.55069	0.0219675012378505	0.306433506504635	-3.37415	Not Sig	ABHD5	Not Sig
-0.514381	8.70111340432959	-2.55002	0.0219965924131302	0.306433506504635	-3.37486	Not Sig	FCGR2A	Not Sig
-0.328013	5.70797556719429	-2.54999	0.0219982031693953	0.306433506504635	-3.3749	Not Sig	TLK2	Not Sig
-0.567023	6.24282873781275	-2.54941	0.0220236051309629	0.306433506504635	-3.37551	Not Sig	CD33	Not Sig
-0.605626	5.24212029555478	-2.54899	0.022042005764065	0.306433506504635	-3.37596	Not Sig	PRRC2C	Not Sig
0.475651812527785	5.6686464746083	2.54837569702725	0.0220689740889558	0.306433506504635	-3.37661	Not Sig	SLC25A22	Not Sig
0.613005585812003	3.95937856990478	2.54807157563696	0.022082347108742	0.306433506504635	-3.37694	Not Sig	SERPINE2	Not Sig
-1.00112	5.16074303306178	-2.54763	0.0221016988957931	0.306433506504635	-3.3774	Down	ZNG1A	Down
-0.847504	4.28250795091027	-2.54699	0.022129880593123	0.306433506504635	-3.37808	Down	PDGFC	Down
-0.575351	7.49700223909322	-2.54688	0.0221347098063527	0.306433506504635	-3.3782	Not Sig	DGLUCY	Not Sig
0.36262012483702	3.78892375702873	2.54672296040833	0.0221417426703864	0.306433506504635	-3.37837	Not Sig	CRYGA	Not Sig
0.298854253493032	6.13510987420609	2.54654076832778	0.0221497784522995	0.306433506504635	-3.37856	Not Sig	TET3	Not Sig
0.381063990632839	4.78329649424686	2.54648795823765	0.0221521082203966	0.306433506504635	-3.37862	Not Sig	CLEC11A	Not Sig
-0.56676	6.39250271234286	-2.54576	0.0221842829247184	0.306433506504635	-3.3794	Not Sig	OSBPL2	Not Sig
-1.07795	5.89803477750235	-2.54556	0.0221931916562666	0.306433506504635	-3.37961	Down	KLHL2	Down
0.4720345647755	3.47050496815012	2.54517192165399	0.0222102421449806	0.306433506504635	-3.38002	Not Sig	CRYBA2	Not Sig
-1.9959	7.30519816794086	-2.54458	0.022236337628071	0.306433506504635	-3.38065	Down	FOS	Down
-0.544998	5.44160768775717	-2.54184	0.0223580090986255	0.306433506504635	-3.38356	Not Sig	GALNT11	Not Sig
0.34729772136822	4.32452552297004	2.54037108935097	0.0224235501034397	0.306433506504635	-3.38513	Not Sig	PAOX	Not Sig
-0.99431	6.75534692934328	-2.54029	0.0224271598616984	0.306433506504635	-3.38521	Down	TXNRD1	Down
0.385561481023187	3.78919489541109	2.53911147960894	0.0224798397188077	0.306433506504635	-3.38647	Not Sig	UPK1B	Not Sig
-0.477891	8.59792757257668	-2.53889	0.0224899569144858	0.306433506504635	-3.38671	Not Sig	PTTG1IP	Not Sig
0.346884488339549	4.93446443916824	2.53868717178815	0.0224988316219241	0.306433506504635	-3.38692	Not Sig	SMPD1	Not Sig
-1.16761	5.00527117264404	-2.53859	0.0225029885063326	0.306433506504635	-3.38702	Down	MCUR1	Down
0.506988726313057	4.86028421585365	2.53744070684469	0.0225547117437363	0.306433506504635	-3.38824	Not Sig	USP19	Not Sig
0.331739661287018	3.39769206181403	2.53728815638552	0.0225615598136694	0.306433506504635	-3.38841	Not Sig	RGS7	Not Sig
0.678047400199995	4.33281632596976	2.5366760708017	0.0225890566315703	0.306433506504635	-3.38906	Not Sig	EXTL1	Not Sig
-0.728172	6.92279850021127	-2.53542	0.0226456665799954	0.306433506504635	-3.39039	Down	HSPD1	Down
0.449379642502067	5.60731571815491	2.5348043672158	0.0226733381942299	0.306433506504635	-3.39105	Not Sig	ZDHHC14	Not Sig
0.370965615521619	4.71960688469439	2.5344687312262	0.0226884833798755	0.306433506504635	-3.3914	Not Sig	GABRD	Not Sig
0.332166894947318	6.59394519341425	2.5340072904737	0.0227093211323261	0.306433506504635	-3.39189	Not Sig	RNPEPL1	Not Sig
0.528342404103847	5.93303198641984	2.53217350420744	0.0227923120634358	0.306433506504635	-3.39384	Not Sig	MVK	Not Sig
-0.445266	4.83090632383129	-2.53209	0.0227961230770118	0.306433506504635	-3.39393	Not Sig	TMT1A	Not Sig
0.382847393219184	3.60381861575168	2.53201713800967	0.0227994020500519	0.306433506504635	-3.39401	Not Sig	SCN4A	Not Sig
-0.75545	8.68952629809178	-2.53081	0.022854139406355	0.306433506504635	-3.39529	Down	S100A12	Down
-0.491464	4.34445056665778	-2.52847	0.0229607105495589	0.306433506504635	-3.39778	Not Sig	ACVR1	Not Sig
-0.4504	6.09480526901237	-2.528	0.0229822338636174	0.306433506504635	-3.39828	Not Sig	ULK1	Not Sig
0.342588290649775	5.17227113149988	2.52773	0.0229948289931075	0.306433506504635	-3.39857	Not Sig	PIK3R2	Not Sig
-0.621453	5.10384018806311	-2.52757	0.0230019673560874	0.306433506504635	-3.39874	Not Sig	PHACTR2	Not Sig
-0.758252	7.06399186900025	-2.52733	0.0230130259724315	0.306433506504635	-3.399	Down	APLP2	Down
-0.998284	6.43937941399711	-2.52682	0.0230362671827616	0.306433506504635	-3.39954	Down	SUB1	Down
0.391726967338391	4.2958067092437	2.52594860905659	0.023076194797662	0.306433506504635	-3.40046	Not Sig	MAPT	Not Sig
-0.358719	5.28955062793358	-2.52535	0.0231034741538907	0.306433506504635	-3.40109	Not Sig	LRRFIP2	Not Sig
-0.810625	8.25005117861371	-2.52509	0.0231155061869232	0.306433506504635	-3.40137	Down	GRN	Down
-1.01112	7.24090122774396	-2.52463	0.0231367826359476	0.306433506504635	-3.40186	Down	MMD	Down
-0.770883	7.24029233633759	-2.52457	0.0231396581110031	0.306433506504635	-3.40193	Down	IRS2	Down
0.342276551052339	4.18968134664344	2.52430037541866	0.0231519247824214	0.306433506504635	-3.40221	Not Sig	C1orf21	Not Sig
0.563823168342156	5.52069272014822	2.52411989901613	0.0231602313696189	0.306433506504635	-3.4024	Not Sig	TCF15	Not Sig
-1.09502	5.67078855252046	-2.52379	0.0231752621715629	0.306433506504635	-3.40275	Down	SAMD9	Down
0.278834976855388	7.53880033260282	2.52232209814602	0.0232431321709227	0.306433506504635	-3.40431	Not Sig	RPS28	Not Sig
0.265761403838172	3.25305081950149	2.52166433514488	0.0232735338487418	0.306433506504635	-3.40501	Not Sig	SHANK2	Not Sig
-0.547877	5.31645247922309	-2.52166	0.0232735544196329	0.306433506504635	-3.40501	Not Sig	SIK3	Not Sig
0.39525192117463	4.41194722886235	2.52113560759561	0.0232979990354662	0.306433506504635	-3.40558	Not Sig	CARD10	Not Sig
-0.878948	5.92378522560251	-2.51952	0.0233731138137762	0.306433506504635	-3.4073	Down	MAP3K5	Down
-0.674783	4.94963889729306	-2.51754	0.0234651751346084	0.306433506504635	-3.4094	Not Sig	DNAJC13	Not Sig
-0.418726	5.58340785208389	-2.51753	0.023465634789163	0.306433506504635	-3.40941	Not Sig	MTMR4	Not Sig
-0.912084	7.68162889992289	-2.51734	0.0234742688308219	0.306433506504635	-3.40961	Down	ATP6V1G1	Down
0.424594593221546	4.94817633500115	2.51670201963138	0.0235041168877995	0.306433506504635	-3.41029	Not Sig	TSPOAP1	Not Sig
-0.791551	9.47158520526116	-2.51629	0.0235234787803802	0.306433506504635	-3.41073	Down	H3-3B	Down
0.576134614883289	7.80167290010195	2.51605687211032	0.0235342544253367	0.306433506504635	-3.41097	Not Sig	FAM117A	Not Sig
-0.753628	6.52931543995981	-2.51581	0.0235459965488492	0.306433506504635	-3.41124	Down	CPSF7	Down
-0.26062	5.20742439922003	-2.51573	0.0235496917771404	0.306433506504635	-3.41132	Not Sig	ABCC10	Not Sig
-1.08286	6.36460211263171	-2.51543	0.0235635076959557	0.306433506504635	-3.41163	Down	CBX3	Down
-1.05519	7.1128	-2.51497	0.0235850218862397	0.306433506504635	-3.41212	Down	PRKCD	Down
0.300104607930826	4.41228268934695	2.51450582167722	0.023606861360148	0.306433506504635	-3.41262	Not Sig	KCNG1	Not Sig
0.475794433730433	6.57290631743824	2.51395223925658	0.0236328270501846	0.306433506504635	-3.41321	Not Sig	MLXIPL	Not Sig
0.477359064911385	5.08327290473806	2.5131838564105	0.0236689130572808	0.306433506504635	-3.41402	Not Sig	UQCC1	Not Sig
0.402895567662084	3.77506545623725	2.51169307793966	0.0237390752540617	0.306433506504635	-3.4156	Not Sig	ZNF205-AS1	Not Sig
-0.287617	4.53678925658907	-2.51132	0.023756830542545	0.306433506504635	-3.416	Not Sig	C2orf49	Not Sig
0.286133935137787	4.14892946808438	2.51070542462793	0.0237856674592117	0.306433506504635	-3.41665	Not Sig	NPR2	Not Sig
-0.820514	6.17368648483777	-2.51068	0.0237867528985906	0.306433506504635	-3.41668	Down	NBR1	Down
-0.313598	5.20686642256678	-2.51049	0.0237957011752683	0.306433506504635	-3.41688	Not Sig	MTMR3	Not Sig
0.596835566286038	4.22954103611217	2.51040114107636	0.0238000394896473	0.306433506504635	-3.41698	Not Sig	ASPHD1	Not Sig
0.43658758868257	3.53927109258307	2.51003584368351	0.023817304283216	0.306433506504635	-3.41736	Not Sig	MAP2	Not Sig
-0.542082	5.08134473408454	-2.50989	0.0238243516079055	0.306433506504635	-3.41752	Not Sig	RAD23B	Not Sig
-0.77944	7.78749741746826	-2.50888	0.0238718346921012	0.306433506504635	-3.41859	Down	ACTR2	Down
-0.782047	6.24522624494319	-2.5081	0.023909044435784	0.306433506504635	-3.41942	Down	NBEAL2	Down
-0.417086	7.06415938017832	-2.50797	0.0239152236739256	0.306433506504635	-3.41956	Not Sig	ARHGAP45	Not Sig
-0.713277	5.9574357715401	-2.50787	0.0239199140900117	0.306433506504635	-3.41966	Down	RAB1A	Down
-0.662108	6.44420575395012	-2.50783	0.0239217476986483	0.306433506504635	-3.4197	Not Sig	KDM6B	Not Sig
0.256069614047142	4.09010048697792	2.50761438546726	0.0239320501854155	0.306433506504635	-3.41993	Not Sig	CELSR2	Not Sig
0.286641493333923	4.00330818793923	2.50713493477129	0.0239548323769814	0.306433506504635	-3.42044	Not Sig	SOX21	Not Sig
-0.400892	6.89714455472003	-2.50707	0.0239578283034436	0.306433506504635	-3.42051	Not Sig	CYRIB	Not Sig
0.595700363688152	5.27279489062479	2.50645472393837	0.023987189612098	0.306433506504635	-3.42117	Not Sig	OXCT2	Not Sig
-0.99215	7.27565816922496	-2.50604	0.0240069018767093	0.306433506504635	-3.42161	Down	RSRP1	Down
-0.37995	6.33325890133084	-2.50603	0.0240073494367533	0.306433506504635	-3.42162	Not Sig	NDST2	Not Sig
0.688326972285428	4.99151815363919	2.50533798172343	0.024040402741682	0.306433506504635	-3.42235	Not Sig	PCBP3	Not Sig
-0.389453	4.13513076238786	-2.50524	0.0240448919905975	0.306433506504635	-3.42245	Not Sig	ZNF587B	Not Sig
-0.915728	8.1020024489472	-2.5045	0.024080206230538	0.306433506504635	-3.42324	Down	LBR	Down
-0.85844	5.7032727446057	-2.50431	0.0240894172179288	0.306433506504635	-3.42344	Down	MTHFD2	Down
0.376411031393752	5.67592881392539	2.50389528472732	0.0241093142805814	0.306433506504635	-3.42388	Not Sig	KCNA6	Not Sig
0.371158524727467	3.37142655818272	2.50310620482252	0.0241470848821379	0.306433506504635	-3.42472	Not Sig	MMP27	Not Sig
-0.38004	5.94549711178069	-2.50289	0.0241576360847308	0.306433506504635	-3.42495	Not Sig	OGT	Not Sig
-0.565091	6.16652614985669	-2.5019	0.0242051317379655	0.306433506504635	-3.426	Not Sig	FIG4	Not Sig
-0.698206	4.34307713214137	-2.50147	0.0242257380742429	0.306433506504635	-3.42646	Not Sig	JAK2	Not Sig
-1.14375	5.98283706762196	-2.50056	0.0242694824886442	0.306433506504635	-3.42742	Down	PPP2R3C	Down
-0.350996	5.54740255578406	-2.50039	0.024277558192923	0.306433506504635	-3.4276	Not Sig	NDUFAF1	Not Sig
-1.37299	5.77164675970124	-2.49897	0.0243458788416805	0.306433506504635	-3.42911	Down	BAZ1A	Down
-0.678317	7.4909727797843	-2.4974	0.0244218822590878	0.306433506504635	-3.43077	Not Sig	FNBP1	Not Sig
0.255838663613288	3.4254170060603	2.49679023716407	0.0244514470983696	0.306433506504635	-3.43142	Not Sig	ZNF460	Not Sig
0.819651638077791	4.97490123456305	2.49586583469511	0.0244962988075794	0.306433506504635	-3.4324	Up	LTB4R2	Up
0.339345933380231	3.84965426397608	2.49536911296284	0.0245204319365717	0.306433506504635	-3.43293	Not Sig	MCPH1	Not Sig
0.268075215730409	3.01926515421582	2.49388188003792	0.0245928243090901	0.306433506504635	-3.43451	Not Sig	KRT20	Not Sig
0.352600740260681	4.93217233557976	2.49381177072885	0.0245962419595354	0.306433506504635	-3.43458	Not Sig	HSPB8	Not Sig
-1.16703	5.02435178626838	-2.49256	0.0246571235146692	0.306433506504635	-3.4359	Down	SAMSN1	Down
-0.478899	5.95365619358724	-2.4918	0.0246946339778145	0.306433506504635	-3.43672	Not Sig	TBC1D8	Not Sig
-0.63359	5.85646827141305	-2.49161	0.0247036460918266	0.306433506504635	-3.43691	Not Sig	ENTPD1	Not Sig
-1.31493	5.81031451593954	-2.49139	0.0247143568880214	0.306433506504635	-3.43714	Down	CLK4	Down
-0.888749	7.7299626465518	-2.49119	0.0247242397537629	0.306433506504635	-3.43736	Down	SF3B1	Down
0.395925821648912	5.00587257011962	2.49111969094082	0.0247278165912565	0.306433506504635	-3.43744	Not Sig	NSG1	Not Sig
-0.462349	4.09039512865233	-2.49034	0.0247661303261382	0.306433506504635	-3.43826	Not Sig	STK4	Not Sig
-0.548598	11.4414875304977	-2.49008	0.0247789313399813	0.306433506504635	-3.43854	Not Sig	S100A9	Not Sig
-0.480415	5.85377054450851	-2.48963	0.0248009427982715	0.306433506504635	-3.43902	Not Sig	TRAPPC12	Not Sig
0.591156354472346	4.91206129763992	2.48754325666887	0.0249036504328732	0.306433506504635	-3.44123	Not Sig	JAG2	Not Sig
-0.341181	5.64269689390876	-2.48719	0.0249213237438329	0.306433506504635	-3.44161	Not Sig	BLVRA	Not Sig
-1.01667	4.94731567615661	-2.48693	0.0249340632775883	0.306433506504635	-3.44188	Down	MXD1	Down
-0.891152	6.14232321864567	-2.48673	0.0249439140162897	0.306433506504635	-3.44209	Down	CEBPD	Down
-0.697562	5.39366927934222	-2.48672	0.0249442296788221	0.306433506504635	-3.4421	Not Sig	TAOK3	Not Sig
0.458294937731932	5.20148896022814	2.48643976043885	0.0249581431493812	0.306433506504635	-3.4424	Not Sig	PRDM8	Not Sig
0.376868477761763	4.22210380459843	2.48580379400995	0.0249895998904755	0.306433506504635	-3.44307	Not Sig	DOCK6	Not Sig
-0.285707	6.87576901734022	-2.48556	0.0250015335465569	0.306433506504635	-3.44333	Not Sig	SIDT2	Not Sig
-0.867952	8.7270138269846	-2.48548	0.0250057586690555	0.306433506504635	-3.44342	Down	CTSS	Down
-0.85691	3.88624076645729	-2.48519	0.0250201220540049	0.306433506504635	-3.44372	Down	DOCK4	Down
0.258682200871395	3.12391889863351	2.48491559632202	0.0250335958675666	0.306433506504635	-3.44401	Not Sig	LHX2	Not Sig
-0.788956	7.23039338993302	-2.48485	0.0250370278602668	0.306433506504635	-3.44409	Down	RAB27A	Down
0.378699314272894	4.66967723716692	2.48483937313216	0.0250373749385853	0.306433506504635	-3.44409	Not Sig	LRRC20	Not Sig
-0.716723	6.73117026641835	-2.4848	0.0250395627636128	0.306433506504635	-3.44414	Down	PLXNC1	Down
0.396517007599245	4.84661289819581	2.48461068404362	0.0250487163772046	0.306433506504635	-3.44434	Not Sig	MS4A5	Not Sig
-0.53315	5.99207127322617	-2.48366	0.0250956857208701	0.306433506504635	-3.44534	Not Sig	KIAA0040	Not Sig
0.509413656427316	3.76668874419577	2.48195681016248	0.025180688663849	0.306433506504635	-3.44715	Not Sig	SYNGR4	Not Sig
0.435190407745774	5.88001474119418	2.48179291417779	0.0251888605616418	0.306433506504635	-3.44732	Not Sig	EHD2	Not Sig
-1.31383	6.32021276928292	-2.48124	0.0252165671100542	0.306433506504635	-3.44791	Down	NRBF2	Down
-0.729424	4.5187001573285	-2.48124	0.0252166912299553	0.306433506504635	-3.44791	Down	WDR11	Down
0.234397170018704	2.74898681148471	2.48091896643164	0.0252324784427521	0.306433506504635	-3.44825	Not Sig	EML1	Not Sig
-0.714591	6.54591324588747	-2.48068	0.025244411769689	0.306433506504635	-3.4485	Down	ZNF106	Down
0.596658287484612	5.35766753745085	2.48067277387172	0.0252447786389094	0.306433506504635	-3.44851	Not Sig	KREMEN2	Not Sig
-0.848712	5.10444615021267	-2.47996	0.0252803646810617	0.306433506504635	-3.44926	Down	PCF11	Down
0.378441736827483	4.00958269128768	2.47968681215969	0.0252940961360523	0.306433506504635	-3.44955	Not Sig	COL6A1	Not Sig
-0.413498	3.52172143821216	-2.47891	0.0253330752319784	0.306433506504635	-3.45038	Not Sig	FGD2	Not Sig
-0.863686	6.18076988076778	-2.47883	0.025337252140378	0.306433506504635	-3.45047	Down	SETX	Down
-0.757208	7.16663410747354	-2.4785	0.0253537727061448	0.306433506504635	-3.45082	Down	CPVL	Down
0.336693382210367	4.28391866241752	2.4780383219419	0.0253767578617721	0.306433506504635	-3.4513	Not Sig	CST2	Not Sig
-0.541787	6.87450709138817	-2.47788	0.0253848420128742	0.306433506504635	-3.45147	Not Sig	CHMP1B	Not Sig
-0.684066	7.31175519412225	-2.47734	0.0254119749994581	0.306433506504635	-3.45204	Not Sig	USP4	Not Sig
0.684285383007331	6.30244414440505	2.47731325969012	0.0254131966063574	0.306433506504635	-3.45207	Not Sig	MUC3A	Not Sig
0.483395804856382	3.67666116657493	2.47720699982704	0.0254185409831934	0.306433506504635	-3.45218	Not Sig	RGS17	Not Sig
0.351185666527384	4.70359051576747	2.47651513243902	0.0254533648393332	0.306433506504635	-3.45291	Not Sig	SIRT5	Not Sig
-0.351464	6.45372061077229	-2.47651	0.0254535791136395	0.306433506504635	-3.45292	Not Sig	AGPAT1	Not Sig
0.449833062181327	4.15763271679647	2.47646359763225	0.0254559605626163	0.306433506504635	-3.45297	Not Sig	DKK4	Not Sig
0.267985213633033	2.92106941478589	2.47644770369534	0.0254567611648121	0.306433506504635	-3.45299	Not Sig	RAD54B	Not Sig
0.29175542167662	3.35467172703188	2.47628236261623	0.0254650910710752	0.306433506504635	-3.45316	Not Sig	KHDC1	Not Sig
0.343433276893467	3.31255266824447	2.47608547364733	0.0254750137453606	0.306433506504635	-3.45337	Not Sig	PHLDA2	Not Sig
-0.737647	8.08043446678938	-2.47563	0.02549789179895	0.306433506504635	-3.45385	Down	PHF11	Down
0.38711966195581	5.34411528169549	2.4748976523942	0.0255349547834877	0.306433506504635	-3.45463	Not Sig	APOA4	Not Sig
0.658358767626819	9.7959782969871	2.47391890172018	0.0255844462424217	0.306433506504635	-3.45566	Not Sig	R3HDM4	Not Sig
0.298994780791509	4.23226274698166	2.47387795333668	0.0255865188227711	0.306433506504635	-3.45571	Not Sig	CYTH3	Not Sig
-0.316854	5.91972018831904	-2.47385	0.0255881274150223	0.306433506504635	-3.45574	Not Sig	FBXL12	Not Sig
-0.798288	5.91742630467859	-2.47312	0.0256247703003595	0.306433506504635	-3.45651	Down	CHD8	Down
-1.14924	6.40477499230436	-2.47289	0.0256363971985055	0.306433506504635	-3.45675	Down	LAMTOR3	Down
-0.597573	6.19370960136527	-2.47277	0.0256427458812108	0.306433506504635	-3.45688	Not Sig	ANKHD1	Not Sig
-0.783587	5.89695777881419	-2.4716	0.0257019208091818	0.306433506504635	-3.45812	Down	MTREX	Down
0.551564512930893	3.86106858771153	2.47128579145182	0.0257180450696473	0.306433506504635	-3.45845	Not Sig	GPC3	Not Sig
-0.540205	6.47561183632866	-2.47072	0.0257467940517369	0.306433506504635	-3.45905	Not Sig	NOTCH2	Not Sig
0.228158114387363	3.50778152497866	2.47030561042557	0.0257679467002137	0.306433506504635	-3.45949	Not Sig	DNA2	Not Sig
0.345229748657641	4.78666626154799	2.46949482285865	0.0258092939409919	0.306433506504635	-3.46035	Not Sig	PEX26	Not Sig
0.569100813215091	5.12037944452933	2.4689321939189	0.0258380230405802	0.306433506504635	-3.46095	Not Sig	KIAA1614	Not Sig
-0.912399	6.66552811217883	-2.46873	0.025848528418988	0.306433506504635	-3.46116	Down	CYB5R4	Down
0.443934801123225	4.87429393209559	2.46827678031105	0.0258715282592318	0.306433506504635	-3.46164	Not Sig	PHLDB1	Not Sig
-0.810029	8.34781971348448	-2.4679	0.0258909575990354	0.306433506504635	-3.46204	Down	PACSIN2	Down
-0.837513	4.69498221602453	-2.46681	0.0259464519375556	0.306433506504635	-3.46319	Down	ATP2B1	Down
-0.968752	6.11128443035626	-2.4656	0.0260089183567568	0.306433506504635	-3.46448	Down	SNW1	Down
-1.36674	6.70501994336001	-2.46559	0.0260094801384172	0.306433506504635	-3.46449	Down	IGF2R	Down
-0.597265	5.09711097286421	-2.46522	0.0260283934313125	0.306433506504635	-3.46488	Not Sig	FAM193A	Not Sig
0.430103548286358	5.96816421838004	2.46455471794964	0.0260625871768638	0.306433506504635	-3.46558	Not Sig	GJD2	Not Sig
0.463207495813369	5.64238179920124	2.46455139399429	0.0260627583979961	0.306433506504635	-3.46558	Not Sig	DHRS3	Not Sig
0.343711635691708	3.66560307973951	2.4642783203117	0.0260768284187289	0.306433506504635	-3.46587	Not Sig	NLRP2	Not Sig
-0.869978	7.79363405685622	-2.46398	0.0260921186325847	0.306433506504635	-3.46619	Down	HSPA6	Down
-1.06712	7.06209264069487	-2.4636	0.0261118396425536	0.306433506504635	-3.46659	Down	CAPZA2	Down
0.415002533260866	4.34949930245829	2.46358985066734	0.0261123336024805	0.306433506504635	-3.4666	Not Sig	NDRG2	Not Sig
-0.705557	5.71371125556402	-2.46357	0.0261132545938195	0.306433506504635	-3.46662	Down	UBE2J1	Down
-0.354795	5.07347333343578	-2.46336	0.0261241933720883	0.306433506504635	-3.46684	Not Sig	GAPVD1	Not Sig
0.311718711697786	3.89873958924395	2.46298084021178	0.0261437792604937	0.306433506504635	-3.46724	Not Sig	CLSPN	Not Sig
0.354183714860802	3.42928202279106	2.46260682215102	0.0261631091439107	0.306433506504635	-3.46764	Not Sig	IRX5	Not Sig
0.362763873854067	6.19621044904572	2.46246206894606	0.0261705938768207	0.306433506504635	-3.46779	Not Sig	ZNF783	Not Sig
0.558752852725921	3.62982133098375	2.46201785201091	0.0261935756381184	0.306433506504635	-3.46826	Not Sig	GPR143	Not Sig
0.368301273555091	4.89348145284951	2.46063518889126	0.026265231091422	0.306433506504635	-3.46973	Not Sig	TRAF4	Not Sig
0.269305628937571	3.00854540714603	2.45896152781731	0.0263522163820564	0.306433506504635	-3.4715	Not Sig	COL4A4	Not Sig
0.348222972576611	5.36530518365073	2.45888124661188	0.0263563957111301	0.306433506504635	-3.47158	Not Sig	SYNGR1	Not Sig
-0.554047	5.61584113356277	-2.45868	0.0263670894069442	0.306433506504635	-3.4718	Not Sig	SFPQ	Not Sig
-0.289378	4.59798270709657	-2.45845	0.0263790046612008	0.306433506504635	-3.47204	Not Sig	FAF2	Not Sig
-0.720495	7.00981233670242	-2.45833	0.0263852667048173	0.306433506504635	-3.47217	Down	WASHC2A	Down
2.18097354363493	6.51351444802615	2.45820323247868	0.0263917173092828	0.306433506504635	-3.4723	Up	SELENBP1	Up
0.278267420085244	3.35898799160879	2.45725535766965	0.0264411728365324	0.306433506504635	-3.4733	Not Sig	GRIP1	Not Sig
-0.846177	6.46444901589042	-2.45719	0.0264445582533696	0.306433506504635	-3.47337	Down	CD164	Down
0.443359542662291	4.40113928283852	2.45703828928494	0.0264525107935939	0.306433506504635	-3.47353	Not Sig	SLC6A9	Not Sig
-1.06379	5.35938044679045	-2.45603	0.0265054886993548	0.306433506504635	-3.4746	Down	SCFD1	Down
-0.71078	7.69045369050428	-2.45596	0.0265088060212324	0.306433506504635	-3.47467	Down	HERPUD1	Down
0.396248056937187	4.51014512847855	2.45584248746206	0.026515052950672	0.306433506504635	-3.4748	Not Sig	SLURP1	Not Sig
-0.775793	7.01162073115081	-2.45556	0.0265300843153172	0.306433506504635	-3.4751	Down	SRSF2	Down
-0.633216	9.16139870246175	-2.45496	0.0265612821897683	0.306433506504635	-3.47573	Not Sig	RAP1B	Not Sig
-0.555488	5.76157745473616	-2.45495	0.0265616580349153	0.306433506504635	-3.47574	Not Sig	UBR2	Not Sig
0.604750891962425	5.88960380588085	2.4538506053038	0.0266195430685635	0.306433506504635	-3.4769	Not Sig	GATA1	Not Sig
-0.321762	3.13241854294709	-2.45381	0.026621646813182	0.306433506504635	-3.47695	Not Sig	GOLGA6L5P	Not Sig
0.350800220264763	4.79228714086326	2.45379344902018	0.0266225471337651	0.306433506504635	-3.47696	Not Sig	AMFR	Not Sig
-0.667003	4.9300599059835	-2.45374	0.0266254412547438	0.306433506504635	-3.47702	Not Sig	PTP4A1	Not Sig
0.293272541775295	4.66351921602221	2.45372819705994	0.026625977091385	0.306433506504635	-3.47703	Not Sig	ACACA	Not Sig
0.362589988806739	5.06458259584071	2.45332298167011	0.0266472865591695	0.306433506504635	-3.47746	Not Sig	AVP	Not Sig
-1.23891	6.66662587248187	-2.45323	0.0266519238332239	0.306433506504635	-3.47756	Down	GBP1	Down
-0.846069	6.04096040139211	-2.45311	0.0266586341287664	0.306433506504635	-3.47769	Down	SMNDC1	Down
-0.844985	5.86106326774071	-2.45286	0.026671761852785	0.306433506504635	-3.47795	Down	MARCKS	Down
-0.647845	5.9945836585047	-2.45266	0.0266824111146299	0.306433506504635	-3.47817	Not Sig	SMAP1	Not Sig
-0.735599	6.43632415923266	-2.45249	0.0266910887076666	0.306433506504635	-3.47834	Down	VPS4B	Down
-0.505493	6.32246429738026	-2.45213	0.0267102374884924	0.306433506504635	-3.47873	Not Sig	KHDRBS1	Not Sig
0.380824108357771	4.64637113182736	2.45172421694846	0.0267315204496472	0.306433506504635	-3.47915	Not Sig	RECQL5	Not Sig
0.490882266036641	4.33386577423337	2.45170529383131	0.0267325189610433	0.306433506504635	-3.47917	Not Sig	EFNA1	Not Sig
0.52103379425419	6.82707370977627	2.45161554929061	0.0267372549709029	0.306433506504635	-3.47927	Not Sig	RAD23A	Not Sig
0.481977008728726	4.78468630922296	2.45134729506539	0.0267514160640345	0.306433506504635	-3.47955	Not Sig	H1-1	Not Sig
-0.848973	7.69073527209651	-2.45127	0.0267557011193067	0.306433506504635	-3.47964	Down	CTSA	Down
1.38911167197478	6.08616125421696	2.45119707265007	0.026759349387997	0.306433506504635	-3.47971	Up	HBQ1	Up
0.319911997904918	3.78612056717688	2.45118131583236	0.0267601816431253	0.306433506504635	-3.47973	Not Sig	DUX4L8	Not Sig
-0.84221	6.31758649788271	-2.45105	0.0267673140066141	0.306433506504635	-3.47987	Down	COPB2	Down
0.834112620840769	4.68179465205696	2.45060987709966	0.0267903809190212	0.306433506504635	-3.48033	Up	TSPO2	Up
-0.786999	5.98866900289504	-2.44948	0.0268500898977569	0.306433506504635	-3.48152	Down	TM6SF1	Down
0.407556715373468	3.97889385472794	2.44904741405798	0.0268731188554458	0.306433506504635	-3.48198	Not Sig	AHDC1	Not Sig
-0.421893	4.63637080827772	-2.44885	0.0268836132592182	0.306433506504635	-3.48219	Not Sig	ACAP2	Not Sig
-1.23067	6.9195251546785	-2.4485	0.0269019588280722	0.306433506504635	-3.48256	Down	DOCK2	Down
-0.298114	3.66327368630193	-2.44841	0.0269069549613674	0.306433506504635	-3.48266	Not Sig	ORC2	Not Sig
0.308454364549176	2.66439525377281	2.44830288695295	0.0269126294448516	0.306433506504635	-3.48277	Not Sig	CDH19	Not Sig
0.398445603623895	4.87080563381677	2.44804883398001	0.0269261241461634	0.306433506504635	-3.48304	Not Sig	ATAT1	Not Sig
-0.544313	5.21950152087128	-2.44751	0.0269548435260459	0.306433506504635	-3.48361	Not Sig	AKAP13	Not Sig
-0.798834	6.12722917313593	-2.44722	0.0269701061780559	0.306433506504635	-3.48391	Down	ITFG1	Down
0.465703298219531	4.82474569065761	2.44702032776447	0.0269808216383692	0.306433506504635	-3.48413	Not Sig	ZNF35	Not Sig
-0.233568	3.89288190823308	-2.4457	0.0270513290249461	0.306433506504635	-3.48552	Not Sig	TLK1	Not Sig
0.453309012105277	5.16241087580959	2.44463777702923	0.0271079344836812	0.306433506504635	-3.48664	Not Sig	PXMP2	Not Sig
-0.508987	5.93614608599666	-2.44353	0.0271672390288706	0.306433506504635	-3.48781	Not Sig	CDV3	Not Sig
-0.221371	3.37920510912276	-2.44351	0.0271681834727875	0.306433506504635	-3.48783	Not Sig	SLC25A13	Not Sig
-0.890062	9.16721114459421	-2.44339	0.0271748131785954	0.306433506504635	-3.48796	Down	BTG1	Down
-0.516321	9.20319966451591	-2.44336	0.0271764404391929	0.306433506504635	-3.488	Not Sig	AQP9	Not Sig
0.441430542710633	4.26886472883577	2.4430469081099	0.0271931259472779	0.306433506504635	-3.48832	Not Sig	DOK4	Not Sig
-1.00736	5.86838692453926	-2.44259	0.0272175229200233	0.306433506504635	-3.48881	Down	PIGB	Down
0.276496030072547	3.52183411072942	2.44055937394315	0.0273268432444611	0.306433506504635	-3.49095	Not Sig	BEND5	Not Sig
0.433874892225836	5.6382454573938	2.44038858080835	0.0273360470636177	0.306433506504635	-3.49113	Not Sig	ARFRP1	Not Sig
-0.331837	7.42001381185083	-2.43968	0.0273745075300494	0.306433506504635	-3.49189	Not Sig	SLC12A7	Not Sig
0.488543466727958	5.6216966472615	2.43966686589132	0.0273749718058878	0.306433506504635	-3.4919	Not Sig	TM6SF2	Not Sig
-0.740316	5.85200978986739	-2.43912	0.0274042413348318	0.306433506504635	-3.49247	Down	RBM10	Down
0.600643671073857	4.00697215224309	2.43882292241527	0.0274205554499646	0.306433506504635	-3.49279	Not Sig	PTPRH	Not Sig
-0.511719	3.04312302311285	-2.43854	0.0274360285592169	0.306433506504635	-3.49309	Not Sig	TRAPPC11	Not Sig
0.478365892319892	4.78487276318698	2.43589009932793	0.027579525339392	0.306433506504635	-3.49589	Not Sig	CDC37P1	Not Sig
-0.519611	7.68074330921381	-2.43572	0.0275885996620159	0.306433506504635	-3.49606	Not Sig	TUT7	Not Sig
0.360952850603269	4.44099469211281	2.43502123450401	0.0276267885517063	0.306433506504635	-3.4968	Not Sig	DNASE1	Not Sig
0.288432388218457	3.05233126106698	2.43451856382257	0.0276541671299852	0.306433506504635	-3.49733	Not Sig	EYA4	Not Sig
-0.437135	6.0598685511681	-2.43442	0.0276597045864527	0.306433506504635	-3.49744	Not Sig	LARP1	Not Sig
-1.13502	6.58889617274805	-2.43398	0.0276834425026658	0.306433506504635	-3.4979	Down	TNFAIP6	Down
0.47029604806027	3.79470076652438	2.43393861535118	0.027685786692056	0.306433506504635	-3.49795	Not Sig	SHH	Not Sig
0.484991681932163	4.5153269777047	2.43386260623779	0.0276899333491247	0.306433506504635	-3.49803	Not Sig	DNAAF8	Not Sig
0.318290015106796	4.78989234868555	2.43317356828077	0.0277275504982861	0.306433506504635	-3.49875	Not Sig	BCL9	Not Sig
-0.440306	5.75475488325489	-2.43306	0.0277337707468351	0.306433506504635	-3.49887	Not Sig	SLC9A8	Not Sig
-0.902324	5.58659815178317	-2.43286	0.0277444968090749	0.306433506504635	-3.49908	Down	SEC24B	Down
-0.762595	6.32674512271807	-2.43276	0.0277501447550697	0.306433506504635	-3.49919	Down	NEDD9	Down
-0.538267	7.73305518505974	-2.43219	0.0277811803846795	0.306433506504635	-3.49979	Not Sig	SAT1	Not Sig
0.316394226266283	3.32034686552773	2.43190160812659	0.0277971188088597	0.306433506504635	-3.5001	Not Sig	OR1E1	Not Sig
0.291309226960703	3.21474938744423	2.43060410038417	0.0278682548308233	0.306433506504635	-3.50147	Not Sig	TSSK2	Not Sig
-0.725447	9.2364496678607	-2.43039	0.0278801365776369	0.306433506504635	-3.50169	Down	PLBD1	Down
-0.808836	5.95103669145521	-2.42995	0.0279039307024318	0.306433506504635	-3.50215	Down	H1-10	Down
0.286157902670906	4.12128324921936	2.42954863721139	0.027926247934432	0.306433506504635	-3.50258	Not Sig	LRRC23	Not Sig
0.397027093177197	3.56496436577359	2.42936347745936	0.0279364334390656	0.306433506504635	-3.50278	Not Sig	GPR135	Not Sig
0.488244211270874	4.91443136753924	2.42888881965406	0.0279625601031637	0.306433506504635	-3.50328	Not Sig	SLC48A1	Not Sig
0.355069700762794	3.79143494669123	2.42794864627121	0.0280143785715149	0.306433506504635	-3.50427	Not Sig	EPPK1	Not Sig
0.559737780624768	6.36161169850931	2.42793244154083	0.0280152725062937	0.306433506504635	-3.50429	Not Sig	EMID1	Not Sig
-0.45587	4.7283667199419	-2.42775	0.0280254372009312	0.306433506504635	-3.50448	Not Sig	NEAT1	Not Sig
0.606158351280554	4.29916410456516	2.4276897270013	0.0280286651005034	0.306433506504635	-3.50454	Not Sig	PCSK1N	Not Sig
0.55912514861267	4.53240460187195	2.42743006061872	0.0280429997855405	0.306433506504635	-3.50482	Not Sig	SLC52A1	Not Sig
0.722671418660149	4.6033716721346	2.42730406946262	0.0280499575337008	0.306433506504635	-3.50495	Up	TNS1	Up
0.41654026988503	4.52781762692135	2.42701101199711	0.0280661476950495	0.306433506504635	-3.50526	Not Sig	FUT3	Not Sig
-0.47446	6.99234377002354	-2.42651	0.0280936669757052	0.306433506504635	-3.50578	Not Sig	GLB1	Not Sig
0.415608764594017	4.86528457417778	2.42644814798737	0.0280972683379017	0.306433506504635	-3.50585	Not Sig	LTA	Not Sig
0.362472161376338	4.4349293822892	2.42602307619018	0.0281207921379004	0.306433506504635	-3.5063	Not Sig	ATF7	Not Sig
0.553358922546869	6.38096333927904	2.42555318102818	0.0281468182079799	0.306433506504635	-3.5068	Not Sig	EVX1	Not Sig
0.388989835017906	3.81076800956314	2.4250200053022	0.0281763768289793	0.306433506504635	-3.50736	Not Sig	AKT2	Not Sig
-0.795895	7.0742046923821	-2.42447	0.0282067707740154	0.306433506504635	-3.50794	Down	CDC123	Down
0.430810549270494	6.47103521902033	2.42428293318681	0.0282172876416306	0.306433506504635	-3.50814	Not Sig	E2F4	Not Sig
0.288470774969001	4.76696323473724	2.42353160569048	0.0282590475917021	0.306433506504635	-3.50893	Not Sig	TBC1D29P	Not Sig
0.557281752230023	5.18916803830028	2.42332518290762	0.0282705311367308	0.306433506504635	-3.50915	Not Sig	IHH	Not Sig
0.242052189324585	2.79032463837985	2.42289687145498	0.0282943727128114	0.306433506504635	-3.5096	Not Sig	KDM4D	Not Sig
0.270987566224754	3.25861621013502	2.4223197565533	0.0283265274156957	0.306433506504635	-3.51021	Not Sig	NPBWR2	Not Sig
0.218824022413542	2.62481098428062	2.42227231386407	0.0283291722852221	0.306433506504635	-3.51026	Not Sig	LPA	Not Sig
-0.474077	7.02482710795259	-2.42205	0.0283413662612201	0.306433506504635	-3.51049	Not Sig	PTPN18	Not Sig
0.757100477335373	6.4601034091448	2.42175098678007	0.0283582510147491	0.306433506504635	-3.51081	Up	ASCC2	Up
-0.334704	5.05060964068214	-2.42171	0.0283605998614288	0.306433506504635	-3.51085	Not Sig	LILRA5	Not Sig
-0.307569	5.28003076300315	-2.42046	0.0284301960427313	0.306433506504635	-3.51217	Not Sig	TNFRSF10B	Not Sig
0.443829014779292	5.6323410324928	2.42029689914946	0.0284395069594796	0.306433506504635	-3.51234	Not Sig	GIPR	Not Sig
0.559959419750789	3.53247575973734	2.41987742558604	0.0284629885235914	0.306433506504635	-3.51278	Not Sig	RPL23AP53	Not Sig
0.556615668465732	6.0994144779653	2.41975258324229	0.0284699805734449	0.306433506504635	-3.51292	Not Sig	EPN1	Not Sig
-0.612034	6.64392026779082	-2.41952	0.028483066189452	0.306433506504635	-3.51316	Not Sig	TNFAIP3	Not Sig
-0.367724	4.67496096628955	-2.41927	0.0284969347230369	0.306433506504635	-3.51342	Not Sig	TUBB6	Not Sig
0.248688767161873	2.68992977037045	2.41851076612693	0.0285396196685869	0.306433506504635	-3.51423	Not Sig	NEUROG2	Not Sig
0.45696534976294	6.4656284004631	2.41836623931646	0.0285477349669346	0.306433506504635	-3.51438	Not Sig	GRWD1	Not Sig
0.298046590018737	6.14990191201109	2.41824880687622	0.0285543305029133	0.306433506504635	-3.5145	Not Sig	TMSB4Y	Not Sig
0.373267120015941	4.85385593294322	2.41806022917323	0.0285649248963779	0.306433506504635	-3.5147	Not Sig	C2orf72	Not Sig
-0.939096	7.83067459534998	-2.41785	0.0285768208335618	0.306433506504635	-3.51492	Down	IFI16	Down
0.420697989182546	6.21202477151215	2.41758034713121	0.028591901705055	0.306433506504635	-3.51521	Not Sig	MOSPD3	Not Sig
-0.498374	5.83246972372832	-2.41753	0.0285945272327311	0.306433506504635	-3.51526	Not Sig	SLCO3A1	Not Sig
-0.652236	5.62826586334149	-2.41713	0.0286174601737817	0.306433506504635	-3.51569	Not Sig	GSE1	Not Sig
-0.830083	4.08942596772446	-2.41708	0.0286202718206772	0.306433506504635	-3.51574	Down	STEAP4	Down
-0.930759	5.24225572882953	-2.41609	0.0286758879888182	0.306433506504635	-3.51678	Down	BICD2	Down
0.441979705486927	5.17741560642206	2.41502592341316	0.0287359062317833	0.306433506504635	-3.5179	Not Sig	DNAH6	Not Sig
0.391880405653628	5.28705857642884	2.41326579905333	0.0288355316496957	0.306433506504635	-3.51976	Not Sig	LOC155060	Not Sig
0.522153352313445	5.1372706034769	2.41324794822162	0.0288365437032087	0.306433506504635	-3.51977	Not Sig	RUNDC3A	Not Sig
-0.393836	5.80756	-2.41291	0.0288555091653821	0.306433506504635	-3.52013	Not Sig	PRMT5	Not Sig
0.388076290421643	3.71998881435934	2.41245387882266	0.0288815975144137	0.306433506504635	-3.52061	Not Sig	ATP6V1G2	Not Sig
0.494583304925741	8.14375268912581	2.41171619149879	0.0289235120016725	0.306433506504635	-3.52139	Not Sig	ATP6V0C	Not Sig
0.558424241082744	4.88088314599431	2.41128127170485	0.0289482505730757	0.306433506504635	-3.52185	Not Sig	OPRL1	Not Sig
-0.510954	5.58598011764351	-2.41119	0.0289533417310074	0.306433506504635	-3.52194	Not Sig	AGTPBP1	Not Sig
0.45011573039045	3.01592359748226	2.41114330832081	0.0289561022178931	0.306433506504635	-3.52199	Not Sig	ZNF702P	Not Sig
-0.598881	8.88888604359016	-2.41089	0.0289704356992184	0.306433506504635	-3.52226	Not Sig	ACTR3	Not Sig
-0.703115	6.74588150258852	-2.41088	0.0289708944834043	0.306433506504635	-3.52227	Down	C3AR1	Down
-0.373572	6.1125696452821	-2.4097	0.0290385744405134	0.306433506504635	-3.52352	Not Sig	TSC1	Not Sig
-0.648273	7.34113968629434	-2.40933	0.0290597286941757	0.306433506504635	-3.52391	Not Sig	TUG1	Not Sig
0.326901884884915	3.30913204124739	2.40887135068406	0.0290856919223602	0.306433506504635	-3.52439	Not Sig	TSSK1B	Not Sig
0.475746996238612	4.01157617031245	2.40845	0.0291100215243996	0.306433506504635	-3.52484	Not Sig	DLL3	Not Sig
0.271975141812661	2.95040775992924	2.40723414103758	0.0291794162989855	0.306433506504635	-3.52611	Not Sig	ASPA	Not Sig
0.471031968718495	4.14254327332066	2.40717602868923	0.0291827482665557	0.306433506504635	-3.52617	Not Sig	MAPK8IP1	Not Sig
0.318292570625779	3.87354996519842	2.40660738132553	0.0292153715987315	0.306433506504635	-3.52677	Not Sig	HRK	Not Sig
-0.411083	6.45432433376389	-2.4061	0.029244385774351	0.306433506504635	-3.5273	Not Sig	SLC25A20	Not Sig
0.580081944050439	5.72874373732805	2.40607373108649	0.0292460185157834	0.306433506504635	-3.52733	Not Sig	GDF5	Not Sig
0.205523805724908	2.72278215016802	2.40569692144541	0.0292676765700014	0.306433506504635	-3.52773	Not Sig	MGC4859	Not Sig
0.361057219767335	5.61443201817935	2.40556892927302	0.0292750366832793	0.306433506504635	-3.52787	Not Sig	TRAF2	Not Sig
-0.744772	6.60127315902671	-2.40494	0.0293112181674216	0.306433506504635	-3.52853	Down	GUSB	Down
0.472475553564894	3.57255958919798	2.40444270265236	0.029339875178373	0.306433506504635	-3.52905	Not Sig	FAM90A1	Not Sig
0.486831210224305	5.26742511254445	2.40400956918379	0.0293648474366202	0.306433506504635	-3.52951	Not Sig	MMP14	Not Sig
0.355838177333932	6.34226003090535	2.40356731168067	0.0293903664776069	0.306433506504635	-3.52997	Not Sig	CORO1B	Not Sig
-0.650101	6.34908163500654	-2.40319	0.0294119873716826	0.306433506504635	-3.53037	Not Sig	TGOLN2	Not Sig
0.369554795260054	4.26192054729257	2.40295056956513	0.0294259886036764	0.306433506504635	-3.53062	Not Sig	PRKCZ-AS1	Not Sig
-0.838595	6.04793863271896	-2.40287	0.0294305937281429	0.306433506504635	-3.53071	Down	RUFY2	Down
0.251375272673924	3.96073980027243	2.40244261726465	0.0294553578419206	0.306433506504635	-3.53116	Not Sig	CASP2	Not Sig
-0.740119	6.55126674473051	-2.40219	0.0294698536654994	0.306433506504635	-3.53142	Down	RHOT1	Down
0.439983999699282	3.73877557275831	2.40212364780872	0.0294738144657655	0.306433506504635	-3.5315	Not Sig	MTA2	Not Sig
-0.653099	6.52984053293634	-2.40206	0.0294777143319137	0.306433506504635	-3.53157	Not Sig	HSBP1	Not Sig
-1.02712	5.67177292290782	-2.40196	0.0294830006920414	0.306433506504635	-3.53166	Down	PSMC6	Down
-0.921327	6.03923518668192	-2.40195	0.0294841485774768	0.306433506504635	-3.53168	Down	MARCHF7	Down
-0.543045	4.50249056435927	-2.40175	0.0294956959562665	0.306433506504635	-3.53189	Not Sig	IL18R1	Not Sig
-0.935143	5.89043709413078	-2.40155	0.0295070404528024	0.306433506504635	-3.5321	Down	COQ10B	Down
0.253384685061675	4.09041160186664	2.4013339555353	0.0295195557193229	0.306433506504635	-3.53233	Not Sig	HPCA	Not Sig
-0.515833	3.45267136149744	-2.40129	0.0295222718636353	0.306433506504635	-3.53238	Not Sig	ADAM9	Not Sig
-0.409721	4.40779607315618	-2.40118	0.0295283047858945	0.306433506504635	-3.53249	Not Sig	FBXO38	Not Sig
-0.443613	6.76214964179041	-2.40117	0.0295287974613442	0.306433506504635	-3.53249	Not Sig	ACAA1	Not Sig
-0.959382	6.74179075513938	-2.40114	0.0295308924673627	0.306433506504635	-3.53253	Down	VBP1	Down
-0.59121	8.00711916278778	-2.40067	0.0295578392668323	0.306433506504635	-3.53302	Not Sig	HECA	Not Sig
-0.348816	5.06189945498982	-2.40066	0.0295585948032368	0.306433506504635	-3.53304	Not Sig	ADAM17	Not Sig
0.414864185357278	6.02496019158814	2.40062548356383	0.0295606495648004	0.306433506504635	-3.53307	Not Sig	PRRX2	Not Sig
-0.732399	6.77668346043291	-2.40043	0.0295717775538667	0.306433506504635	-3.53327	Down	C2CD5	Down
-0.499598	5.80679437380623	-2.4001	0.0295910841347857	0.306433506504635	-3.53362	Not Sig	MPC1	Not Sig
-0.457468	7.91670000882763	-2.39998	0.0295982482493449	0.306433506504635	-3.53375	Not Sig	SLC7A7	Not Sig
0.191585007252947	4.76573563072335	2.39962248914972	0.0296189192241107	0.306433506504635	-3.53413	Not Sig	ARL2BP	Not Sig
-0.978538	5.9961543456791	-2.3993	0.0296376881045949	0.306433506504635	-3.53447	Down	FMR1	Down
-0.704056	5.56108318287316	-2.39925	0.0296406021668005	0.306433506504635	-3.53452	Down	STX7	Down
0.283411974236037	3.28146475981274	2.3991400173851	0.0296469874179996	0.306433506504635	-3.53464	Not Sig	COPG2IT1	Not Sig
0.459911392405626	4.37007550976912	2.39879070808857	0.0296673244642016	0.306433506504635	-3.535	Not Sig	HUNK	Not Sig
-0.447616	7.6616879356134	-2.39859	0.0296792940726781	0.306433506504635	-3.53522	Not Sig	ATP1B3	Not Sig
-0.329312	5.72419739301174	-2.39815	0.0297045643813044	0.306433506504635	-3.53568	Not Sig	COMMD10	Not Sig
-0.307206	4.70501830523371	-2.39777	0.0297270085303658	0.306433506504635	-3.53608	Not Sig	VPS54	Not Sig
-0.351174	4.01914932552046	-2.3971	0.0297659735498159	0.306433506504635	-3.53678	Not Sig	UBE2W	Not Sig
0.511956330084901	4.79386880932786	2.39690629382828	0.0297772640938467	0.306433506504635	-3.53699	Not Sig	LHX5	Not Sig
0.443897683311155	4.6127801850163	2.39639309539211	0.0298072715245782	0.306433506504635	-3.53753	Not Sig	SEC61A2	Not Sig
0.452710584265451	4.54027595892197	2.39432963033915	0.0299282138997652	0.306433506504635	-3.5397	Not Sig	MPP3	Not Sig
0.574228703424063	5.40320862030431	2.39412874657594	0.0299400126947997	0.306433506504635	-3.53991	Not Sig	SPMAP2	Not Sig
0.432919641311395	4.88722473306652	2.3941161456394	0.0299407529502056	0.306433506504635	-3.53992	Not Sig	SOX13	Not Sig
0.450444524395208	5.23340895044501	2.39399427804465	0.0299479130839827	0.306433506504635	-3.54005	Not Sig	MOB3B	Not Sig
-0.455288	6.8518584315554	-2.39391	0.0299527457407132	0.306433506504635	-3.54014	Not Sig	SRSF5	Not Sig
0.524767797955467	4.50653176200803	2.39351730555428	0.0299759523930147	0.306433506504635	-3.54055	Not Sig	PHOX2A	Not Sig
-0.663994	6.32695562122854	-2.39325	0.0299916641267643	0.306433506504635	-3.54084	Not Sig	GVINP1	Not Sig
0.270373167346798	2.70863453731082	2.39307189191713	0.0300021588777113	0.306433506504635	-3.54102	Not Sig	LOC101927446	Not Sig
0.510987089385079	3.34131679101097	2.39224958143226	0.0300505974523003	0.306433506504635	-3.54189	Not Sig	GSG1	Not Sig
0.442427260088675	4.89205427901887	2.39223292094057	0.0300515796093619	0.306433506504635	-3.54191	Not Sig	CETN1	Not Sig
-1.1469	5.82029502126021	-2.39202	0.0300638944515222	0.306433506504635	-3.54213	Down	UBQLN2	Down
0.26811661354061	7.13147445621793	2.39176801245385	0.0300789987859319	0.306433506504635	-3.5424	Not Sig	SNRPC	Not Sig
-0.806853	6.71138327172427	-2.39083	0.0301341684686497	0.306433506504635	-3.54338	Down	UBXN2B	Down
-0.77258	8.15317691019808	-2.39065	0.0301449988954382	0.306433506504635	-3.54357	Down	ACTN1	Down
-0.688473	5.79834477390435	-2.39042	0.0301585384146408	0.306433506504635	-3.54381	Not Sig	RBBP6	Not Sig
0.26672662658645	5.14653136735659	2.39035480315142	0.0301624916249512	0.306433506504635	-3.54388	Not Sig	TNXA	Not Sig
-0.876198	6.43243336539276	-2.38987	0.0301912115140233	0.306433506504635	-3.54439	Down	TLN1	Down
-0.590434	6.50766688077777	-2.38987	0.0301912601535137	0.306433506504635	-3.54439	Not Sig	INTS8	Not Sig
0.312313022364423	3.61025401665215	2.38985688352438	0.0301919609874837	0.306433506504635	-3.54441	Not Sig	EGR4	Not Sig
0.482590767277743	5.03719479946037	2.38955556061969	0.0302098079835648	0.306433506504635	-3.54472	Not Sig	SAA2	Not Sig
-0.50975	4.86283527100499	-2.38949	0.030213897446676	0.306433506504635	-3.5448	Not Sig	LARP7	Not Sig
0.215880172312453	3.54773764659574	2.38939349169074	0.0302194112533564	0.306433506504635	-3.54489	Not Sig	SIK2	Not Sig
-0.697461	8.6791686900583	-2.38905	0.0302397649695158	0.306433506504635	-3.54525	Not Sig	MKNK2	Not Sig
-0.898413	8.87523074750206	-2.38899	0.0302435582792474	0.306433506504635	-3.54532	Down	CD14	Down
0.526409466438617	4.1611850041237	2.38889523466114	0.0302489531518368	0.306433506504635	-3.54542	Not Sig	HPN	Not Sig
0.533007463191077	7.13559683503822	2.38888804206149	0.0302493798041686	0.306433506504635	-3.54543	Not Sig	NINJ2	Not Sig
-0.384818	5.71012509551933	-2.38859	0.0302670569557198	0.306433506504635	-3.54574	Not Sig	SFSWAP	Not Sig
0.623893516864424	5.42268201777752	2.38814513776754	0.0302934782001983	0.306433506504635	-3.54621	Not Sig	TMEM262	Not Sig
0.63064903407253	8.05329654185413	2.38770815189864	0.0303194457968848	0.306433506504635	-3.54667	Not Sig	HDGF	Not Sig
-0.67275	7.37631701324258	-2.38631	0.0304026729637465	0.306433506504635	-3.54814	Not Sig	PDCD6IP	Not Sig
0.453573203120347	4.9315919096568	2.38606301309402	0.0304173957399498	0.306433506504635	-3.5484	Not Sig	CORT	Not Sig
-0.753985	6.76081995612919	-2.3852	0.0304689399953797	0.306433506504635	-3.5493	Down	MACROH2A1	Down
0.262659922371837	3.17689446116254	2.38502326699165	0.0304794552137807	0.306433506504635	-3.54949	Not Sig	INS	Not Sig
-0.96809	9.23371729522868	-2.38501	0.0304803308828492	0.306433506504635	-3.5495	Down	GMFG	Down
0.486238625056786	3.61277710957995	2.38419361343844	0.0305290605980743	0.306433506504635	-3.55036	Not Sig	H2AB3	Not Sig
-0.66452	5.91776287324671	-2.3833	0.0305823580200148	0.306433506504635	-3.5513	Not Sig	EPM2AIP1	Not Sig
0.331879285382729	3.61929066760542	2.38296119623203	0.0306028881367275	0.306433506504635	-3.55166	Not Sig	RAB40A	Not Sig
-1.1216	7.37486650603956	-2.38284	0.0306099378830283	0.306433506504635	-3.55178	Down	RBM47	Down
0.253097773608672	3.0701349904882	2.38277941387201	0.030613792000795	0.306433506504635	-3.55185	Not Sig	SPRED2	Not Sig
0.967324015833321	5.08151728573085	2.38246435692082	0.0306326987708268	0.306433506504635	-3.55218	Up	ST6GALNAC4	Up
-0.498454	4.9497963514251	-2.3817	0.030678550333397	0.306433506504635	-3.55298	Not Sig	PAK2	Not Sig
0.43444266866952	6.20409283612441	2.38084627307531	0.030729974812775	0.306433506504635	-3.55388	Not Sig	ADGRG1	Not Sig
-1.1687	7.23356736688149	-2.38022	0.0307676402794569	0.306433506504635	-3.55454	Down	SERINC1	Down
0.296809609147652	4.05138616506067	2.37958879941103	0.0308057729307558	0.306433506504635	-3.5552	Not Sig	TSPY1	Not Sig
0.553212770072939	3.89955028318732	2.37953717472837	0.0308088885358781	0.306433506504635	-3.55526	Not Sig	ESRRB	Not Sig
-0.739368	6.41616955065876	-2.37945	0.0308143432371383	0.306433506504635	-3.55535	Down	APBB1IP	Down
-0.99461	5.92929059811566	-2.37926	0.0308254903308329	0.306433506504635	-3.55555	Down	IQGAP2	Down
0.384875205850003	3.08372709999246	2.3781054604026	0.0308954126078203	0.306433506504635	-3.55676	Not Sig	S100A7	Not Sig
-0.766577	5.70261556153396	-2.37785	0.0309111046728103	0.306433506504635	-3.55703	Down	CNTRL	Down
0.549268540276261	4.31444931840589	2.37724969645672	0.0309472391911771	0.306433506504635	-3.55766	Not Sig	DNAI1	Not Sig
-0.82105	7.12547594107047	-2.37725	0.0309474616055216	0.306433506504635	-3.55766	Down	B4GALT5	Down
-0.932062	7.71150298302829	-2.37712	0.0309550031390619	0.306433506504635	-3.55779	Down	SP110	Down
0.431667734821952	5.66525748459353	2.37667481815454	0.0309821008926182	0.306433506504635	-3.55826	Not Sig	FSTL3	Not Sig
0.458725609560571	4.84450415648176	2.37661413232132	0.0309857831570914	0.306433506504635	-3.55833	Not Sig	PDGFB	Not Sig
0.404342949883535	5.01374252319216	2.37621442471967	0.0310100467323153	0.306433506504635	-3.55875	Not Sig	AP1S1	Not Sig
0.245205930589323	3.64349660212117	2.37618936811599	0.0310115683480769	0.306433506504635	-3.55877	Not Sig	PUS7	Not Sig
-0.456146	4.68252906966503	-2.37597	0.031024640414916	0.306433506504635	-3.559	Not Sig	ANKS1A	Not Sig
0.461856131948132	6.7342250002068	2.37584927997261	0.0310322278945613	0.306433506504635	-3.55913	Not Sig	BABAM1	Not Sig
-0.352336	4.04800695950158	-2.37576	0.0310376586231377	0.306433506504635	-3.55922	Not Sig	VPS13B	Not Sig
0.428935405192912	4.97534201756401	2.37548321922214	0.0310544797250522	0.306433506504635	-3.55952	Not Sig	TWNK	Not Sig
-0.479313	5.3905961727964	-2.37535	0.0310626437283691	0.306433506504635	-3.55966	Not Sig	TBL1X	Not Sig
-1.20933	7.59769682545914	-2.37529	0.0310664500416802	0.306433506504635	-3.55972	Down	PELI1	Down
0.507299999791442	5.1281329000065	2.3750443157803	0.0310811793074404	0.306433506504635	-3.55998	Not Sig	PCDHB3	Not Sig
-0.836691	5.74866198548157	-2.37479	0.0310967808254072	0.306433506504635	-3.56025	Down	VEZF1	Down
-0.460647	5.79551318673246	-2.37446	0.0311167002923251	0.306433506504635	-3.56059	Not Sig	VRK2	Not Sig
-1.00856	8.13723762167409	-2.37434	0.0311242526131531	0.306433506504635	-3.56072	Down	GCA	Down
-0.26628	3.76201083883875	-2.374	0.0311448952324793	0.306433506504635	-3.56108	Not Sig	POMZP3	Not Sig
1.03727828023989	8.87379978758158	2.37365311688009	0.0311659525575036	0.306433506504635	-3.56144	Up	ADIPOR1	Up
0.400041088213433	5.33555464605874	2.37361479631042	0.0311682907202052	0.306433506504635	-3.56148	Not Sig	CXCR3	Not Sig
-0.814115	6.86076	-2.37358	0.0311701185702377	0.306433506504635	-3.56151	Down	BTN3A3	Down
-0.509657	3.17247390245128	-2.3731	0.0311997123747127	0.306433506504635	-3.56202	Not Sig	OLFM4	Not Sig
-0.699752	6.28973570622923	-2.3728	0.0312180429462722	0.306433506504635	-3.56233	Not Sig	SH2B2	Not Sig
0.915778422631085	7.19173900061098	2.37246743258975	0.0312383748014944	0.306433506504635	-3.56268	Up	RBM38	Up
-0.397193	4.4571577474695	-2.37222	0.0312532324334642	0.306433506504635	-3.56294	Not Sig	MLXIP	Not Sig
-0.45647	4.39758283226808	-2.37216	0.0312572329790724	0.306433506504635	-3.56301	Not Sig	RMI1	Not Sig
-0.706651	6.98985618617253	-2.37214	0.0312585103766809	0.306433506504635	-3.56303	Down	SRSF4	Down
0.469410462023064	4.66181744037496	2.37210027341143	0.0312608332524363	0.306433506504635	-3.56307	Not Sig	COL7A1	Not Sig
-0.366519	4.61440914457543	-2.3718	0.0312792639916212	0.306433506504635	-3.56339	Not Sig	DHRS7B	Not Sig
-0.666952	5.81182886756709	-2.37177	0.0312807682414388	0.306433506504635	-3.56341	Not Sig	UBE2A	Not Sig
0.402859831051071	4.42606	2.37108729606385	0.0313228742022466	0.306433506504635	-3.56413	Not Sig	PIERCE1	Not Sig
-0.642584	3.73577738071196	-2.37085	0.0313372864880089	0.306433506504635	-3.56438	Not Sig	CEBPG	Not Sig
0.305764471923371	3.65875540490297	2.37046538322061	0.0313610214725567	0.306433506504635	-3.56479	Not Sig	NTN1	Not Sig
-0.835664	5.04784962494445	-2.36975	0.0314051343833426	0.306433506504635	-3.56554	Down	WASHC3	Down
-0.617664	6.49580900687559	-2.36858	0.0314768391210163	0.306433506504635	-3.56676	Not Sig	HNRNPH3	Not Sig
-0.806253	5.54329510770899	-2.36831	0.0314937613231941	0.306433506504635	-3.56705	Down	BPTF	Down
0.383884756304364	4.42518845545153	2.36829294488732	0.0314946199122371	0.306433506504635	-3.56707	Not Sig	MOCS3	Not Sig
-0.851694	6.09387527063323	-2.36725	0.0315589712874457	0.306433506504635	-3.56816	Down	MAN2A1	Down
-1.07815	5.72073860768375	-2.36657	0.0316008387835973	0.306433506504635	-3.56887	Down	MED28	Down
-0.503776	3.34385969850001	-2.36643	0.0316094794444456	0.306433506504635	-3.56902	Not Sig	SOAT1	Not Sig
0.763023735006482	5.49326502602768	2.36630626915594	0.0316172640918434	0.306433506504635	-3.56915	Up	MRM1	Up
0.488638067690866	4.07837837394829	2.36616746235589	0.0316258499093475	0.306433506504635	-3.5693	Not Sig	DNMT3L	Not Sig
0.348785890440556	4.60316270417524	2.36610617825007	0.0316296413030377	0.306433506504635	-3.56936	Not Sig	RGN	Not Sig
-0.74259	7.24223053004432	-2.36538	0.0316746445189883	0.306433506504635	-3.57012	Down	CKLF	Down
0.384451409978781	4.08336297798165	2.3652653623772	0.031681702381934	0.306433506504635	-3.57024	Not Sig	GLRA2	Not Sig
0.519631116214722	4.63224866827365	2.36507207110276	0.0316936818762323	0.306433506504635	-3.57045	Not Sig	RECQL4	Not Sig
-0.37144	3.76173768876467	-2.36477	0.0317123759479804	0.306433506504635	-3.57076	Not Sig	CCZ1B	Not Sig
-0.631168	5.20286107481217	-2.364	0.0317600813392667	0.306433506504635	-3.57157	Not Sig	DCLRE1C	Not Sig
-0.36343	5.82373009338413	-2.36372	0.0317774182437022	0.306433506504635	-3.57186	Not Sig	EIF4G2	Not Sig
0.266478061300548	2.88117116808936	2.36252140834246	0.0318521631617753	0.306433506504635	-3.57312	Not Sig	KCNE4	Not Sig
0.381278541240876	3.02752182213241	2.36242611921815	0.0318580982443766	0.306433506504635	-3.57322	Not Sig	TNNC1	Not Sig
-0.85861	5.96384416399018	-2.36144	0.0319193197851012	0.306433506504635	-3.57425	Down	OSBPL11	Down
0.259326147988459	4.07785559519639	2.36135884371202	0.0319246447382879	0.306433506504635	-3.57434	Not Sig	OGFOD3	Not Sig
0.352278768364613	3.24381460819952	2.36116609464695	0.031936676935258	0.306433506504635	-3.57455	Not Sig	CSPG4	Not Sig
0.398916828313654	5.2175318521096	2.36076272692227	0.0319618706531139	0.306433506504635	-3.57497	Not Sig	TPSD1	Not Sig
-0.492205	10.0545592457095	-2.36073	0.031964183540047	0.306433506504635	-3.57501	Not Sig	IFI30	Not Sig
-0.396533	4.09192465146916	-2.36072	0.0319645651467088	0.306433506504635	-3.57501	Not Sig	RPS6KC1	Not Sig
-0.92458	6.70597318437051	-2.36032	0.0319896868866723	0.306433506504635	-3.57544	Down	RAB11FIP1	Down
0.31700278844573	4.0251814832801	2.35995413497525	0.0320124304494041	0.306433506504635	-3.57582	Not Sig	PACRG	Not Sig
-0.593224	3.7943665062161	-2.35992	0.0320143344125703	0.306433506504635	-3.57585	Not Sig	ALDH1A1	Not Sig
-0.474741	4.2376923739838	-2.35987	0.0320173923738018	0.306433506504635	-3.5759	Not Sig	DIAPH2	Not Sig
-0.337035	4.58112332574301	-2.35985	0.0320187396115945	0.306433506504635	-3.57592	Not Sig	TGDS	Not Sig
-0.637317	5.75518185898079	-2.3596	0.0320344543354337	0.306433506504635	-3.57619	Not Sig	AKAP17A	Not Sig
0.336326735188912	6.50555573816919	2.35954655147295	0.0320379444677005	0.306433506504635	-3.57624	Not Sig	TMEM161A	Not Sig
-0.838416	5.42083124314968	-2.35926	0.0320561854837359	0.306433506504635	-3.57655	Down	USP1	Down
-0.737266	3.96717500423116	-2.35921	0.0320590298945094	0.306433506504635	-3.5766	Down	SAR1B	Down
-1.03123	5.68778773093529	-2.35898	0.0320731725912721	0.306433506504635	-3.57683	Down	PPP1R12A	Down
-0.92574	7.91668320490661	-2.35888	0.0320794452555373	0.306433506504635	-3.57694	Down	VCAN	Down
0.391161989478409	5.94628045781152	2.35858	0.0320984279442685	0.306433506504635	-3.57726	Not Sig	BRME1	Not Sig
-0.622559	6.3348896209533	-2.35793	0.0321393150963221	0.306433506504635	-3.57794	Not Sig	SON	Not Sig
1.23946654623722	4.94915508131709	2.35783417676147	0.0321453456160809	0.306433506504635	-3.57804	Up	KLF1	Up
-0.671704	7.14853931197948	-2.35761	0.0321591623956589	0.306433506504635	-3.57827	Not Sig	SERINC3	Not Sig
-0.86173	5.57705852851012	-2.35707	0.0321935626572003	0.306433506504635	-3.57884	Down	NUMB	Down
0.491353244882874	4.51164140517848	2.35697168513886	0.0321995699532521	0.306433506504635	-3.57894	Not Sig	OLFML2A	Not Sig
-0.606545	5.15108781550168	-2.35692	0.0322025401277884	0.306433506504635	-3.57899	Not Sig	ZNF292	Not Sig
-0.453492	6.95303994061885	-2.35546	0.0322947215678534	0.306433506504635	-3.58053	Not Sig	GPBP1L1	Not Sig
-0.686215	5.73168329767648	-2.35518	0.0323127253001303	0.306433506504635	-3.58083	Not Sig	PDIA6	Not Sig
0.40262287897416	4.35797985556159	2.3548174755765	0.0323353804061242	0.306433506504635	-3.5812	Not Sig	IL11	Not Sig
0.806160515985727	5.78669540922534	2.35450297162575	0.032355253134411	0.306433506504635	-3.58153	Up	AQP5	Up
-1.11197	7.0566219743937	-2.35295	0.0324538538106169	0.306433506504635	-3.58317	Down	JUNB	Down
0.358838632368121	4.51129255487597	2.35284321626861	0.0324603196349182	0.306433506504635	-3.58327	Not Sig	THY1	Not Sig
0.309704557792814	4.19788868582425	2.35238034549219	0.0324896777089388	0.306433506504635	-3.58376	Not Sig	GP2	Not Sig
0.265744146692382	2.9068210874908	2.35158621601357	0.0325401044712329	0.306433506504635	-3.58459	Not Sig	SLC3A1	Not Sig
0.277815784939716	3.13301486191905	2.35142859761664	0.0325501219089415	0.306433506504635	-3.58476	Not Sig	COL14A1	Not Sig
0.328162883338501	4.5080561929552	2.35139363374999	0.0325523444310379	0.306433506504635	-3.58479	Not Sig	XCL1	Not Sig
0.53083629204692	4.64118156782782	2.35134579296293	0.0325553857222559	0.306433506504635	-3.58484	Not Sig	NGF	Not Sig
0.406479256339946	4.16925831323468	2.35106421761766	0.0325732911968825	0.306433506504635	-3.58514	Not Sig	NPAS1	Not Sig
-0.591162	5.91231500013551	-2.35069	0.0325968490276305	0.306433506504635	-3.58553	Not Sig	PTGS1	Not Sig
-0.667772	5.53132825059439	-2.34959	0.0326672565200548	0.306433506504635	-3.58668	Not Sig	CEMIP2	Not Sig
-0.439503	5.21017979878184	-2.34957	0.0326683719108984	0.306433506504635	-3.5867	Not Sig	MARS1	Not Sig
-0.392674	6.44937716394191	-2.34804	0.032765967798881	0.306433506504635	-3.5883	Not Sig	ANKRD10-IT1	Not Sig
0.823958747452348	4.34000890867543	2.34771808304683	0.032786784011343	0.306433506504635	-3.58864	Up	MBNL3	Up
0.499285098184261	5.82011626877602	2.34746826090865	0.0328027760939474	0.306433506504635	-3.58891	Not Sig	GDPD2	Not Sig
0.426062012100315	4.39627758646403	2.34744918676812	0.0328039974051803	0.306433506504635	-3.58893	Not Sig	CCDC57	Not Sig
-0.765014	6.25325227536937	-2.3468	0.0328456570384724	0.306433506504635	-3.58961	Down	TBXAS1	Down
-0.574353	9.48724195790271	-2.34523	0.0329462485755602	0.306433506504635	-3.59125	Not Sig	MYD88	Not Sig
0.428353868714886	6.01732418890116	2.34497723197028	0.0329626385616072	0.306433506504635	-3.59151	Not Sig	MATK	Not Sig
-0.600454	8.56252948839703	-2.34497	0.0329628852707491	0.306433506504635	-3.59152	Not Sig	ATP5PB	Not Sig
-0.436352	5.41025690110306	-2.34469	0.0329812881568825	0.306433506504635	-3.59182	Not Sig	CBFA2T3	Not Sig
-0.396974	4.54504388480104	-2.34411	0.0330185465258196	0.306433506504635	-3.59242	Not Sig	HSPA4	Not Sig
0.356410424651269	4.11858299017978	2.34352136792159	0.0330564081899475	0.306433506504635	-3.59304	Not Sig	IGFBP-AS1	Not Sig
0.2325294965801	2.97062331810227	2.34333668635028	0.0330683211262185	0.306433506504635	-3.59323	Not Sig	OR7A10	Not Sig
0.370874400599908	4.45841355872515	2.34280768432873	0.0331024669092539	0.306433506504635	-3.59379	Not Sig	TBX2	Not Sig
-0.918966	6.98734467576581	-2.34212	0.0331467562687604	0.306433506504635	-3.5945	Down	NDUFB3	Down
0.443106494984174	3.31038373728167	2.34150724578343	0.0331865480849918	0.306433506504635	-3.59515	Not Sig	ARHGAP8	Not Sig
-0.731605	7.2621959698638	-2.34149	0.0331875257766016	0.306433506504635	-3.59516	Down	FNDC3B	Down
0.472425732248277	5.30362926352508	2.34147187011406	0.0331888381394971	0.306433506504635	-3.59518	Not Sig	DSCAM	Not Sig
0.394905023405963	4.71811101568162	2.34120993737886	0.0332057990591907	0.306433506504635	-3.59546	Not Sig	IDUA	Not Sig
0.341564488811398	5.70814877494056	2.34109547209271	0.0332132135850941	0.306433506504635	-3.59558	Not Sig	VCY	Not Sig
-0.648837	5.99627107352386	-2.3409	0.0332258393497203	0.306433506504635	-3.59578	Not Sig	PSEN1	Not Sig
0.432237208868989	4.44020157656033	2.34081929209278	0.0332311096464237	0.306433506504635	-3.59587	Not Sig	SYT5	Not Sig
-0.735363	5.59146555217821	-2.34001	0.0332834082211201	0.306433506504635	-3.59671	Down	FXR1	Down
-0.703284	8.70995218330574	-2.33992	0.0332895577290286	0.306433506504635	-3.59681	Down	NOP10	Down
0.278374781218732	3.50238187580935	2.33880717729292	0.033361765777197	0.306433506504635	-3.59797	Not Sig	PEX13	Not Sig
0.305531440254482	3.36067185548469	2.33824877411295	0.0333981110961402	0.306433506504635	-3.59856	Not Sig	TNFSF9	Not Sig
0.93213438373723	6.80988209959731	2.33791077796772	0.033420128661124	0.306433506504635	-3.59891	Up	MARCHF8	Up
-0.678412	6.54377977241246	-2.33758	0.033441487744887	0.306433506504635	-3.59926	Not Sig	LIMS1	Not Sig
0.32446091283101	5.13969055230364	2.33754708393748	0.0334438354703872	0.306433506504635	-3.59929	Not Sig	EPHB3	Not Sig
0.344273511784861	3.81020991283213	2.33744422835411	0.0334505428139707	0.306433506504635	-3.5994	Not Sig	CLCA1	Not Sig
-0.394639	6.6260775470272	-2.33729	0.0334604661541912	0.306433506504635	-3.59956	Not Sig	CHFR	Not Sig
0.39701764377642	5.14999705658935	2.33698577857411	0.0334804542960224	0.306433506504635	-3.59988	Not Sig	IGFBP4	Not Sig
-0.50093	5.32673706103341	-2.33676	0.0334949420839192	0.306433506504635	-3.60011	Not Sig	ZFP36L1	Not Sig
-0.702991	5.8688663540282	-2.33659	0.0335063536223178	0.306433506504635	-3.6003	Down	PSMD14	Down
-0.912677	5.77983158225202	-2.33635	0.0335219043633793	0.306433506504635	-3.60054	Down	PIKFYVE	Down
-0.838679	6.21492394656825	-2.33615	0.0335351049073894	0.306433506504635	-3.60076	Down	SNX2	Down
0.373130956650645	4.7464	2.33613540424924	0.033536003438453	0.306433506504635	-3.60077	Not Sig	MEX3D	Not Sig
0.389661693648333	5.32159428990233	2.3359942359543	0.0335452333816229	0.306433506504635	-3.60092	Not Sig	TBCD	Not Sig
0.363610080282706	6.41413270794071	2.3358196222634	0.0335566533746066	0.306433506504635	-3.6011	Not Sig	TOMM40	Not Sig
0.40317323813776	7.13524699334042	2.33579300826981	0.033558394290062	0.306433506504635	-3.60113	Not Sig	PADI1	Not Sig
0.524902981607739	4.50538901358558	2.33548582076633	0.0335784946592293	0.306433506504635	-3.60145	Not Sig	KCNH2	Not Sig
0.257640179347928	3.05764196466453	2.3346589563013	0.0336326555954917	0.306433506504635	-3.60232	Not Sig	CDH1	Not Sig
0.443468714632714	3.46226911887304	2.33451141314254	0.0336423285382021	0.306433506504635	-3.60247	Not Sig	PLA1A	Not Sig
0.44804410846889	4.15204516299439	2.33390917703759	0.0336818383238922	0.306433506504635	-3.6031	Not Sig	TMSB15B	Not Sig
0.585341277608262	5.36556047936689	2.33370195902188	0.0336954429755324	0.306433506504635	-3.60332	Not Sig	GCGR	Not Sig
0.467099093480726	3.40002	2.33366944284814	0.0336975782549953	0.306433506504635	-3.60335	Not Sig	GPR63	Not Sig
0.586874627750232	3.48362614008254	2.33242426748484	0.0337794424815235	0.306433506504635	-3.60465	Not Sig	AANAT	Not Sig
0.231476699858426	2.9438069465932	2.33215353159815	0.0337972667757312	0.306433506504635	-3.60494	Not Sig	CAP2	Not Sig
0.232996517223968	2.89102918115201	2.33133651818684	0.0338511096613333	0.306433506504635	-3.60579	Not Sig	PAH	Not Sig
0.424980467004295	3.75169121747584	2.33133379796612	0.0338512890641356	0.306433506504635	-3.60579	Not Sig	RBMY1A1	Not Sig
-0.467445	4.02179148324317	-2.33113	0.033864651125558	0.306433506504635	-3.60601	Not Sig	HIP1	Not Sig
0.303707629845495	3.6257165476313	2.33111736949922	0.033865565723774	0.306433506504635	-3.60602	Not Sig	PDE7B	Not Sig
-0.453679	5.7620310392737	-2.33084	0.0338835441967905	0.306433506504635	-3.6063	Not Sig	CSNK1A1	Not Sig
-0.769721	6.30191667331072	-2.33083	0.033884452635969	0.306433506504635	-3.60632	Down	MAML1	Down
-0.40131	5.93583187291231	-2.33072	0.0338919182142649	0.306433506504635	-3.60644	Not Sig	GRK5	Not Sig
0.32505539719978	3.3691496231171	2.3299240886591	0.0339443819197535	0.306433506504635	-3.60727	Not Sig	AOC1	Not Sig
0.350305931413333	5.12111605063398	2.32976854088087	0.0339546685413282	0.306433506504635	-3.60743	Not Sig	MPPED1	Not Sig
0.290857524873378	4.59825139144663	2.32968412145509	0.0339602525583648	0.306433506504635	-3.60752	Not Sig	GNA12	Not Sig
0.33993410893425	4.16435938217357	2.32958283474893	0.0339669534193558	0.306433506504635	-3.60762	Not Sig	PCDHB11	Not Sig
-1.06212	5.49792720128627	-2.32938	0.0339803974967985	0.306433506504635	-3.60784	Down	PIK3CA	Down
0.299229797225585	5.99529085846831	2.32926055384478	0.0339882829404663	0.306433506504635	-3.60796	Not Sig	ARHGAP33	Not Sig
0.451354086951727	5.27337026137357	2.32876671197704	0.0340209913050109	0.306433506504635	-3.60848	Not Sig	SLC38A3	Not Sig
-0.42898	7.18072047491806	-2.32861	0.0340314602344554	0.306433506504635	-3.60864	Not Sig	PPM1F	Not Sig
0.291660300764742	4.08415050033712	2.32801502092218	0.0340708344378712	0.306433506504635	-3.60926	Not Sig	ZNF3	Not Sig
-0.388747	5.50905620604724	-2.32785	0.0340819520968898	0.306433506504635	-3.60944	Not Sig	CLASP1	Not Sig
0.281839905828876	4.61287309278908	2.32766100321479	0.0340943324053261	0.306433506504635	-3.60963	Not Sig	ZNF175	Not Sig
0.455654885705289	5.80758715501974	2.32747337303031	0.0341067925543183	0.306433506504635	-3.60983	Not Sig	GPX2	Not Sig
-0.291685	4.78737283325716	-2.32731	0.0341175084937724	0.306433506504635	-3.61	Not Sig	RIPK2	Not Sig
0.307306208055407	4.32787011482821	2.32725696421785	0.0341211691483134	0.306433506504635	-3.61006	Not Sig	GDF11	Not Sig
0.289532160381089	3.90241671194968	2.32704509772397	0.0341352495000586	0.306433506504635	-3.61028	Not Sig	CDR2L	Not Sig
-0.398513	6.22045651714589	-2.32684	0.0341488761676245	0.306433506504635	-3.61049	Not Sig	IFFO1	Not Sig
0.328125681815854	5.37549991933535	2.32682086580329	0.0341501575871307	0.306433506504635	-3.61051	Not Sig	BRF2	Not Sig
-0.445516	6.73644618799309	-2.32673	0.0341561086940426	0.306433506504635	-3.61061	Not Sig	ATP6AP1	Not Sig
-0.590694	7.91032518371984	-2.32672	0.034156688038223	0.306433506504635	-3.61061	Not Sig	CORO1C	Not Sig
-0.773006	7.49409503473907	-2.32668	0.0341593237078291	0.306433506504635	-3.61066	Down	TIMM8B	Down
-0.825561	5.05715127548395	-2.32654	0.0341685730670063	0.306433506504635	-3.6108	Down	RAP2C	Down
0.458879882855042	3.87646073441346	2.32556207443775	0.0342339621101549	0.306433506504635	-3.61183	Not Sig	MATN4	Not Sig
-0.959766	7.75137534479458	-2.32504	0.0342686181663603	0.306433506504635	-3.61237	Down	NMI	Down
0.25659701488758	3.91892609011542	2.32498482154893	0.034272457524929	0.306433506504635	-3.61243	Not Sig	ARHGEF9	Not Sig
-0.487215	7.86826195126906	-2.32473	0.0342891779093277	0.306433506504635	-3.61269	Not Sig	GLIPR1	Not Sig
0.368478323666564	4.32743224313703	2.32420549345078	0.0343244932925599	0.306433506504635	-3.61325	Not Sig	VCX2	Not Sig
0.36446035990336	4.95974785458714	2.32403651495022	0.0343357857795951	0.306433506504635	-3.61342	Not Sig	PRELP	Not Sig
-0.790179	6.4398676072334	-2.32391	0.0343440119932706	0.306433506504635	-3.61355	Down	TBK1	Down
-0.589253	5.41611001771194	-2.32313	0.0343967079299976	0.306433506504635	-3.61437	Not Sig	ATXN1	Not Sig
0.395921284408419	3.81177747549186	2.32242794470176	0.0344434580917362	0.306433506504635	-3.6151	Not Sig	SLC28A3	Not Sig
0.333249722280355	4.79796438362516	2.32131434243592	0.0345181845753847	0.306433506504635	-3.61627	Not Sig	AQP6	Not Sig
-1.00239	6.23599148119152	-2.32096	0.0345419744069049	0.306433506504635	-3.61664	Down	KRCC1	Down
0.325036661784126	4.45711910573078	2.32074784455322	0.0345562569013094	0.306433506504635	-3.61686	Not Sig	KDM8	Not Sig
0.327430029178169	4.28024396929224	2.32028026485254	0.0345877109870043	0.306433506504635	-3.61735	Not Sig	RHEX	Not Sig
-0.947878	7.23785839101441	-2.32024	0.0345906982923214	0.306433506504635	-3.61739	Down	FYB1	Down
-0.741525	6.14381998015519	-2.31993	0.0346114872393942	0.306433506504635	-3.61772	Down	HDAC1	Down
0.268820206236998	5.27681927195551	2.31977838974592	0.0346215020377666	0.306433506504635	-3.61787	Not Sig	SF3A2	Not Sig
0.572401747354933	7.43923646227044	2.31950089847184	0.0346401987198186	0.306433506504635	-3.61816	Not Sig	MAP2K3	Not Sig
-0.808992	6.42791056219855	-2.3195	0.0346403010284484	0.306433506504635	-3.61816	Down	TACC3	Down
0.37059786134585	3.86752125296823	2.31909949442154	0.0346672611172746	0.306433506504635	-3.61858	Not Sig	MYL2	Not Sig
-0.413488	7.12198938182772	-2.31869	0.0346948377152616	0.306433506504635	-3.61901	Not Sig	NDE1	Not Sig
0.377307355500994	5.51543648748132	2.31845114218142	0.0347110145290075	0.306433506504635	-3.61926	Not Sig	ANGPTL4	Not Sig
0.286892446526106	4.11629623755267	2.31827367987978	0.034722999431823	0.306433506504635	-3.61944	Not Sig	PECR	Not Sig
-0.461844	10.7940378155793	-2.31802	0.0347401039841454	0.306433506504635	-3.61971	Not Sig	MNDA	Not Sig
0.44616047138022	3.51172682557997	2.31799217575501	0.0347420187606588	0.306433506504635	-3.61974	Not Sig	ETV2	Not Sig
-0.461048	5.56045708689595	-2.31797	0.0347438220779629	0.306433506504635	-3.61976	Not Sig	NGLY1	Not Sig
0.483428859698958	4.58408990799498	2.31769291671752	0.034762248393669	0.306433506504635	-3.62005	Not Sig	TKTL1	Not Sig
-0.899947	6.97190498635062	-2.31729	0.0347898038672109	0.306433506504635	-3.62047	Down	TAF7	Down
-0.75845	4.82396035360395	-2.31674	0.0348265716181291	0.306433506504635	-3.62104	Down	EGR1	Down
0.350099046233987	3.24980301798397	2.31661215878829	0.0348353987446994	0.306433506504635	-3.62118	Not Sig	SMPDL3B	Not Sig
-0.570487	6.6468003780314	-2.31558	0.0349055131352137	0.306433506504635	-3.62226	Not Sig	C5orf15	Not Sig
-0.372694	3.86774529718151	-2.31537	0.0349195449548775	0.306433506504635	-3.62247	Not Sig	MED21	Not Sig
0.270943146473313	3.55170940418467	2.31454	0.0349760421719943	0.306433506504635	-3.62334	Not Sig	RUNX1T1	Not Sig
0.225968124639762	5.18154919241902	2.31407619997783	0.0350076110463743	0.306433506504635	-3.62382	Not Sig	MTSS1	Not Sig
-0.456922	6.74919527282181	-2.31382	0.035024984834439	0.306433506504635	-3.62409	Not Sig	GAB2	Not Sig
0.27168188360795	4.3629372571514	2.31362541106123	0.0350383068106623	0.306433506504635	-3.6243	Not Sig	TBX6	Not Sig
-0.595321	5.68159348837939	-2.31329	0.0350613246357877	0.306433506504635	-3.62465	Not Sig	ADAM10	Not Sig
-0.843852	6.86798444631033	-2.31223	0.0351331451590509	0.306433506504635	-3.62575	Down	LPAR6	Down
-0.693295	8.89283555227689	-2.31205	0.0351455756477247	0.306433506504635	-3.62594	Not Sig	EIF3H	Not Sig
0.405643569638231	4.80178712902543	2.31131813564729	0.0351958129781492	0.306433506504635	-3.6267	Not Sig	KAZALD1	Not Sig
0.521363471096665	4.09684021455225	2.31096235818714	0.03522015916627	0.306433506504635	-3.62707	Not Sig	LGALS7	Not Sig
0.286751969500652	3.71774713427714	2.31087669302281	0.0352260236744019	0.306433506504635	-3.62716	Not Sig	NAALADL1	Not Sig
0.416983790934587	5.89874895448212	2.31051237509799	0.0352509745657023	0.306433506504635	-3.62754	Not Sig	RHOD	Not Sig
-0.657043	5.68350104365924	-2.30999	0.0352867624815762	0.306433506504635	-3.62809	Not Sig	PSTPIP2	Not Sig
-0.953378	5.58996181343751	-2.3098	0.0352996329750699	0.306433506504635	-3.62828	Down	RCOR1	Down
-0.690181	9.71668202519253	-2.30979	0.0353008201099335	0.306433506504635	-3.6283	Not Sig	PSAP	Not Sig
0.346599879837385	4.58955799570459	2.30963701333183	0.0353109929028056	0.306433506504635	-3.62846	Not Sig	TIMM22	Not Sig
0.203473594010853	5.65599201322105	2.3094160672487	0.0353261570035785	0.306433506504635	-3.62869	Not Sig	SDHAF1	Not Sig
-0.392732	3.67157189030831	-2.30918	0.0353420898813918	0.306433506504635	-3.62893	Not Sig	GUSBP14	Not Sig
-0.599976	6.48294477291771	-2.30876	0.0353709492092478	0.306433506504635	-3.62937	Not Sig	UIMC1	Not Sig
-0.74447	7.79070801856645	-2.3085	0.0353890118858284	0.306433506504635	-3.62964	Down	MX2	Down
0.445870986783277	6.64668889823623	2.3083970564362	0.0353961734421741	0.306433506504635	-3.62975	Not Sig	ZNF446	Not Sig
0.383391004476828	4.53039742860314	2.30811111552793	0.0354158438761185	0.306433506504635	-3.63005	Not Sig	OBSCN	Not Sig
-0.333881	7.26889883436113	-2.30769	0.0354451174898241	0.306433506504635	-3.63049	Not Sig	FAM111A	Not Sig
-0.321997	6.78089565026526	-2.30704	0.035489301165433	0.306433506504635	-3.63116	Not Sig	MGRN1	Not Sig
0.386280788636373	4.2249003534979	2.30683508426736	0.035503749599343	0.306433506504635	-3.63138	Not Sig	B9D1	Not Sig
-0.54956	4.51179737498591	-2.30666	0.0355155305860584	0.306433506504635	-3.63156	Not Sig	VRK1	Not Sig
0.315993391830561	4.48759508470208	2.30646700196626	0.0355291447735274	0.306433506504635	-3.63176	Not Sig	KRT17	Not Sig
0.498163165839822	5.38917243180697	2.30608335210297	0.0355556321350303	0.306433506504635	-3.63216	Not Sig	EFNA3	Not Sig
0.306270346492336	3.76428659939817	2.30599496942185	0.0355617367396719	0.306433506504635	-3.63226	Not Sig	SLC7A10	Not Sig
-0.333955	5.47666451681813	-2.30591	0.0355673656712288	0.306433506504635	-3.63234	Not Sig	PLXNB2	Not Sig
-0.589462	6.49036067879644	-2.30585	0.0355718791737721	0.306433506504635	-3.63241	Not Sig	MBNL1	Not Sig
-0.525007	4.7113164270676	-2.30559	0.0355898582317472	0.306433506504635	-3.63268	Not Sig	ACSL3	Not Sig
-0.486497	5.67111588398928	-2.30543	0.0356005676862603	0.306433506504635	-3.63284	Not Sig	PSD4	Not Sig
-0.759159	6.61611962414599	-2.30527	0.0356118586948256	0.306433506504635	-3.63301	Down	RAB11A	Down
-1.04708	6.63208916776867	-2.30521	0.0356159877393932	0.306433506504635	-3.63308	Down	IL1R2	Down
-0.54178	7.99971061398223	-2.30489	0.0356383212605944	0.306433506504635	-3.63341	Not Sig	APMAP	Not Sig
0.241654094358437	2.92357525690508	2.30472418369566	0.035649618833058	0.306433506504635	-3.63358	Not Sig	PPP4R4	Not Sig
-1.0211	5.7174582443146	-2.30366	0.0357235505274139	0.306433506504635	-3.63469	Down	DDX60	Down
0.290673196582434	4.72822473306308	2.30327422239872	0.0357501406762231	0.306433506504635	-3.63509	Not Sig	EFEMP2	Not Sig
0.340605237437984	4.75692771489253	2.30297819173073	0.0357706963130823	0.306433506504635	-3.6354	Not Sig	CD70	Not Sig
-0.470086	5.36695452977512	-2.30264	0.0357940980351349	0.306433506504635	-3.63575	Not Sig	EIF4EBP3	Not Sig
0.451296194341156	5.76693601168639	2.30226835110247	0.0358200310408582	0.306433506504635	-3.63614	Not Sig	TRIM16	Not Sig
-1.24177	7.50748194615065	-2.30148	0.0358747191861627	0.306433506504635	-3.63696	Down	RTN3	Down
0.473732727007181	4.72905135642445	2.30141378588654	0.0358795089161876	0.306433506504635	-3.63703	Not Sig	CHST3	Not Sig
-0.572256	6.26260371898001	-2.30053	0.0359411519526232	0.306433506504635	-3.63795	Not Sig	UPF2	Not Sig
0.288369614201161	3.52840118957059	2.30023642003791	0.0359616054239495	0.306433506504635	-3.63826	Not Sig	SCGB1D2	Not Sig
-0.368431	7.47710239710161	-2.30014	0.0359684329698867	0.306433506504635	-3.63836	Not Sig	SULT1C4	Not Sig
0.385405532522738	4.03075732939374	2.29993699455269	0.0359825121213727	0.306433506504635	-3.63857	Not Sig	BEST2	Not Sig
0.248253383030801	2.87608230901907	2.29990693060774	0.0359846118965919	0.306433506504635	-3.6386	Not Sig	EDNRB	Not Sig
0.313555074394596	4.72762044642487	2.29838255197575	0.0360912307153298	0.306433506504635	-3.64019	Not Sig	MMP11	Not Sig
0.425553173010312	4.2527301340407	2.2972588030663	0.0361700179941958	0.306433506504635	-3.64136	Not Sig	C1S	Not Sig
-0.932591	6.54317592269594	-2.29713	0.0361793335590825	0.306433506504635	-3.6415	Down	PPP2CA	Down
-0.810997	5.18972549802625	-2.29706	0.0361838321470665	0.306433506504635	-3.64157	Down	DENR	Down
0.222756022872458	3.40155095238222	2.2970231670069	0.0361865591278827	0.306433506504635	-3.64161	Not Sig	SPANXA1	Not Sig
0.449931303390025	4.1778047114929	2.29676195734939	0.0362049037561567	0.306433506504635	-3.64188	Not Sig	TM4SF4	Not Sig
0.422253761164695	4.23773690573366	2.29635412908241	0.0362335627638507	0.306433506504635	-3.64231	Not Sig	FST	Not Sig
-0.770645	8.92824663696889	-2.29629	0.0362383990694801	0.306433506504635	-3.64238	Down	TRIM22	Down
0.479893502706356	3.73040164612078	2.29618666084801	0.036245337288133	0.306433506504635	-3.64248	Not Sig	CCDC70	Not Sig
0.327525879720103	4.39984708471387	2.29577498536906	0.0362742970208966	0.306433506504635	-3.64291	Not Sig	PAIP2B	Not Sig
0.374568471762197	4.56279310612456	2.29570977751225	0.0362788861228438	0.306433506504635	-3.64298	Not Sig	TMPRSS2	Not Sig
-1.03158	6.71635918327909	-2.29568	0.0362810200422036	0.306433506504635	-3.64301	Down	CCNG2	Down
0.317132817192859	3.66703289879651	2.29537679974118	0.0363023284214197	0.306433506504635	-3.64332	Not Sig	GRIK4	Not Sig
0.282308750007192	5.98679533391314	2.2953248246601	0.0363059888510139	0.306433506504635	-3.64338	Not Sig	GYS1	Not Sig
-0.386619	6.57940280231787	-2.29526	0.0363106190309889	0.306433506504635	-3.64345	Not Sig	PLAUR	Not Sig
-0.379319	4.61110039378366	-2.29503	0.0363269280708532	0.306433506504635	-3.64369	Not Sig	GK3	Not Sig
0.242372195050749	2.87621239533479	2.29478723956424	0.036343869446605	0.306433506504635	-3.64394	Not Sig	PPARA	Not Sig
-0.589221	5.87736811527221	-2.29468	0.0363515401518389	0.306433506504635	-3.64405	Not Sig	UTP3	Not Sig
0.535712803511626	4.65898758558113	2.29354832228639	0.0364313100201719	0.306433506504635	-3.64523	Not Sig	SCARA3	Not Sig
-0.75347	9.11018013870392	-2.29343	0.0364399512861626	0.306433506504635	-3.64536	Down	VMP1	Down
0.338885131696895	4.53282166037153	2.29338962837731	0.0364425245817272	0.306433506504635	-3.64539	Not Sig	LIG3	Not Sig
0.451445659085673	4.67139860177964	2.29324872356022	0.0364524847362972	0.306433506504635	-3.64554	Not Sig	SIX5	Not Sig
0.328105056039761	3.74850445957544	2.29293961024711	0.0364743439977651	0.306433506504635	-3.64586	Not Sig	CLDN14	Not Sig
-0.982839	7.94998084481874	-2.29237	0.036514521743245	0.306433506504635	-3.64645	Down	HSP90AA1	Down
-0.672107	6.02742703415636	-2.29211	0.0365333094994915	0.306433506504635	-3.64673	Not Sig	NELFCD	Not Sig
-0.497681	6.98178902469531	-2.29205	0.0365374388652592	0.306433506504635	-3.64679	Not Sig	PRR14	Not Sig
0.335910483192659	3.93998975103825	2.29196630964449	0.036543252162116	0.306433506504635	-3.64688	Not Sig	TCL6	Not Sig
1.25895550864364	6.18868961908529	2.29172260690828	0.0365605250140377	0.306433506504635	-3.64713	Up	TSPAN5	Up
-0.624439	6.93391897778705	-2.29138	0.0365850765496241	0.306433506504635	-3.64749	Not Sig	KLF6	Not Sig
-0.886405	7.21198986662259	-2.29129	0.0365909184246971	0.306433506504635	-3.64758	Down	WIPF1	Down
0.526980602508075	5.12975790005337	2.29071868975661	0.0366317600392817	0.306433506504635	-3.64817	Not Sig	EGFL7	Not Sig
-1.81103	6.32568824736019	-2.29072	0.0366317896585527	0.306433506504635	-3.64817	Down	BCL2A1	Down
2.04897055176749	7.08598396444506	2.29049828135701	0.0366474169675922	0.306433506504635	-3.6484	Up	AHSP	Up
-0.607702	4.47631441417084	-2.29004	0.0366802021024777	0.306433506504635	-3.64888	Not Sig	EIF4G3	Not Sig
-0.404412	6.28893445401823	-2.28906	0.0367500834363985	0.306433506504635	-3.64991	Not Sig	FADD	Not Sig
0.505156235319813	4.68677026986964	2.2888533728295	0.0367644627330755	0.306433506504635	-3.65012	Not Sig	PRKCG	Not Sig
-0.861793	7.1304819743408	-2.28842	0.0367956531633706	0.306433506504635	-3.65057	Down	UBE2E1	Down
-0.58293	4.43128550131347	-2.28834	0.0368009472186476	0.306433506504635	-3.65065	Not Sig	RAB33B	Not Sig
1.06201862191539	5.09103257246838	2.28821480053189	0.036809995491377	0.306433506504635	-3.65078	Up	PLPPR3	Up
-0.265394	6.62718530683524	-2.2882	0.0368111560155258	0.306433506504635	-3.6508	Not Sig	TNFAIP2	Not Sig
-0.416283	6.90190440987124	-2.28809	0.0368191849646771	0.306433506504635	-3.65091	Not Sig	NECAP2	Not Sig
0.339199972447546	3.4681255229078	2.28804988243183	0.036821763387843	0.306433506504635	-3.65095	Not Sig	WT1	Not Sig
-0.478882	5.11635655817147	-2.28754	0.0368582462000986	0.306433506504635	-3.65148	Not Sig	PRPF38B	Not Sig
0.449013137054016	4.71930062176688	2.28713105963708	0.0368873914184172	0.306433506504635	-3.65191	Not Sig	SLC28A1	Not Sig
-0.298733	4.66908629702085	-2.28676	0.0369136479361128	0.306433506504635	-3.65229	Not Sig	AGFG1	Not Sig
-0.369188	6.75815009988476	-2.28666	0.0369208947679641	0.306433506504635	-3.6524	Not Sig	CYP27A1	Not Sig
-0.94401	4.17898755856955	-2.28645	0.0369361555901484	0.306433506504635	-3.65262	Down	CEACAM8	Down
-0.70424	6.99562566225185	-2.28639	0.036940694422161	0.306433506504635	-3.65268	Down	IDI1	Down
-0.596347	7.90619591270122	-2.28634	0.0369439113148287	0.306433506504635	-3.65273	Not Sig	TMEM164	Not Sig
-0.583413	5.76480105724756	-2.28621	0.0369535977817208	0.306433506504635	-3.65287	Not Sig	SRSF7	Not Sig
-0.538384	6.19476601407623	-2.28527	0.0370209475023668	0.306433506504635	-3.65385	Not Sig	ARPC1A	Not Sig
-0.47509	5.32906560231786	-2.2849	0.0370472767354895	0.306433506504635	-3.65423	Not Sig	CORO7	Not Sig
0.583165335797882	4.83135638964758	2.28432296557883	0.0370886423309985	0.306433506504635	-3.65483	Not Sig	KLK12	Not Sig
-0.410969	4.40312819440524	-2.28422	0.0370962365915261	0.306433506504635	-3.65494	Not Sig	SEC23B	Not Sig
0.352045850135706	6.47696355262058	2.28339351589673	0.037155480346682	0.306433506504635	-3.6558	Not Sig	FPGS	Not Sig
-0.170162	5.3361598441765	-2.28325	0.0371655801426894	0.306433506504635	-3.65594	Not Sig	UBE3C	Not Sig
-0.429636	6.31125877902022	-2.28307	0.0371789252879561	0.306433506504635	-3.65614	Not Sig	TAPBP	Not Sig
0.283702522570196	3.1375001772748	2.28303959927997	0.037180960605009	0.306433506504635	-3.65617	Not Sig	SPATA6L	Not Sig
-0.59391	7.15068571654455	-2.28275	0.0372017780013337	0.306433506504635	-3.65647	Not Sig	LILRB1	Not Sig
0.593305482986312	5.94060918011148	2.28238283855463	0.0372282874884471	0.306433506504635	-3.65685	Not Sig	EEF1AKMT4-ECE2	Not Sig
-0.849056	6.20062237271813	-2.28226	0.0372373704313554	0.306433506504635	-3.65698	Down	ENY2	Down
-1.29536	6.73318516233026	-2.2822	0.0372412724035413	0.306433506504635	-3.65704	Down	ERBIN	Down
-0.562567	3.95287959489329	-2.28217	0.0372437904954024	0.306433506504635	-3.65707	Not Sig	CEP192	Not Sig
-0.537164	6.7228921755846	-2.28196	0.0372589454012951	0.306433506504635	-3.65729	Not Sig	ASAH1	Not Sig
-0.390225	4.74015327872143	-2.28183	0.0372679104717603	0.306433506504635	-3.65742	Not Sig	PRKX	Not Sig
-0.691708	6.1304389017055	-2.28169	0.037278480837225	0.306433506504635	-3.65757	Not Sig	NT5C2	Not Sig
-0.618906	5.23044120143777	-2.28078	0.0373436761615573	0.306433506504635	-3.65851	Not Sig	MCTP2	Not Sig
0.463322068048206	5.05696727683873	2.2800091608402	0.0373998077386005	0.306433506504635	-3.65932	Not Sig	SLC2A8	Not Sig
0.393990785694381	5.35133054059675	2.27946909315283	0.0374389357625388	0.306433506504635	-3.65988	Not Sig	HAP1	Not Sig
-0.534451	10.218186512812	-2.27843	0.0375143641443415	0.306433506504635	-3.66096	Not Sig	SDCBP	Not Sig
0.481512211645988	5.26868326548916	2.27807508066838	0.0375401093607784	0.306433506504635	-3.66133	Not Sig	AKR1C2	Not Sig
0.239263069995281	4.25968097345074	2.27802803323943	0.0375435283917115	0.306433506504635	-3.66138	Not Sig	SOCS7	Not Sig
-0.597824	10.083837973218	-2.27777	0.0375620090458119	0.306433506504635	-3.66164	Not Sig	VNN2	Not Sig
0.458370199678471	6.03582923291788	2.2777089088931	0.0375667274877717	0.306433506504635	-3.66171	Not Sig	SOX15	Not Sig
-1.05399	6.26279365902911	-2.27753	0.0375793869935925	0.306433506504635	-3.66189	Down	ZMIZ1	Down
-0.409305	4.8047546048029	-2.27752	0.0375805542894232	0.306433506504635	-3.66191	Not Sig	MIA3	Not Sig
-0.416945	4.90528811706337	-2.27661	0.0376468378104664	0.306433506504635	-3.66285	Not Sig	TMEM70	Not Sig
0.430409658958616	5.47145797647734	2.27656049243597	0.0376503238925074	0.306433506504635	-3.6629	Not Sig	KEL	Not Sig
0.289310211783017	2.95095453150802	2.27651346695997	0.037653750712384	0.306433506504635	-3.66295	Not Sig	INSM1	Not Sig
0.434922562564503	4.25216555337854	2.27568222660773	0.037714372670007	0.306433506504635	-3.66381	Not Sig	GAL3ST4	Not Sig
0.349173914661398	3.4072521300209	2.27495047321872	0.0377678146289148	0.306433506504635	-3.66458	Not Sig	TEX13A	Not Sig
0.421356991760375	3.94239434736385	2.27412288307322	0.0378283411485427	0.306433506504635	-3.66543	Not Sig	CKMT1B	Not Sig
0.685276596499154	4.85520447329732	2.27345100536394	0.0378775462059594	0.306433506504635	-3.66613	Not Sig	PLIN1	Not Sig
0.464623018063255	4.61001183910353	2.27340438737846	0.0378809625000294	0.306433506504635	-3.66618	Not Sig	MAB21L4	Not Sig
0.388262667925764	3.83780850164843	2.27338912607875	0.037882080952605	0.306433506504635	-3.6662	Not Sig	SGCG	Not Sig
0.400252614661523	5.75776430074965	2.27328926917528	0.0378893999125317	0.306433506504635	-3.6663	Not Sig	SHC2	Not Sig
-0.898406	7.18539737348938	-2.27304	0.0379079157962423	0.306433506504635	-3.66656	Down	CDA	Down
-0.268631	7.71737857724444	-2.27296	0.037913639136701	0.306433506504635	-3.66664	Not Sig	SEC13	Not Sig
-0.936481	8.92691960621989	-2.27281	0.0379242359764781	0.306433506504635	-3.66679	Down	ITGB2	Down
-0.567687	4.64068543166681	-2.27255	0.0379436434954581	0.306433506504635	-3.66707	Not Sig	RANBP9	Not Sig
-0.702242	5.88517691640878	-2.27239	0.037955187414603	0.306433506504635	-3.66723	Down	IL6R	Down
0.425258213691933	3.62253010998931	2.27236814876757	0.0379569753341513	0.306433506504635	-3.66726	Not Sig	CRHBP	Not Sig
-0.454191	6.34416118992723	-2.27209	0.0379773491832357	0.306433506504635	-3.66755	Not Sig	HK2	Not Sig
0.253990252971302	6.93895668895175	2.2715408806852	0.0380177615749429	0.306433506504635	-3.66812	Not Sig	LYPLA2	Not Sig
-0.788972	5.93815956490521	-2.27136	0.038030990469442	0.306433506504635	-3.6683	Down	OGFRL1	Down
-0.561897	4.72097711219432	-2.27114	0.0380469033565926	0.306433506504635	-3.66853	Not Sig	U2SURP	Not Sig
0.269185317304358	4.00641370495536	2.27061512081892	0.0380858927270434	0.306433506504635	-3.66908	Not Sig	IGFBP5	Not Sig
-0.847152	6.93120738988129	-2.2704	0.0381020317530656	0.306433506504635	-3.66931	Down	PRKD2	Down
-0.774948	6.70938524910608	-2.26975	0.0381497192103615	0.306433506504635	-3.66998	Down	CASP8	Down
-0.58606	5.1709416080234	-2.26923	0.0381878322209981	0.306433506504635	-3.67051	Not Sig	RTN1	Not Sig
0.408541495542924	4.03233445375847	2.26871520857379	0.0382260741106409	0.306433506504635	-3.67105	Not Sig	ANXA13	Not Sig
-0.516883	4.56854923143104	-2.26857	0.0382369595372563	0.306433506504635	-3.6712	Not Sig	ECD	Not Sig
-0.616687	6.61276536992233	-2.26829	0.0382576719850642	0.306433506504635	-3.6715	Not Sig	ARF4	Not Sig
0.58907196422339	4.52562145662072	2.26706766676023	0.0383480251030672	0.306433506504635	-3.67276	Not Sig	PLEKHA4	Not Sig
-0.613296	5.41412847611375	-2.26664	0.0383798218413541	0.306433506504635	-3.67321	Not Sig	NAT1	Not Sig
0.225071896708418	5.12140078641658	2.26626780003843	0.0384073622341904	0.306433506504635	-3.67359	Not Sig	DGCR8	Not Sig
0.408025354615028	3.83402529539241	2.26617700385024	0.0384141032577934	0.306433506504635	-3.67369	Not Sig	LOC101927610	Not Sig
1.09495236070291	8.33303067169888	2.26612949956575	0.0384176305809975	0.306433506504635	-3.67374	Up	BLVRB	Up
0.423165443923133	3.47452142136118	2.26601314017558	0.0384262718630219	0.306433506504635	-3.67386	Not Sig	SCRT1	Not Sig
-0.662868	5.38463672772781	-2.26548	0.0384659080513343	0.306433506504635	-3.67441	Not Sig	USP8	Not Sig
-0.508753	6.97546573867131	-2.26535	0.0384751982723048	0.306433506504635	-3.67454	Not Sig	NADK	Not Sig
-0.303898	3.11036047478565	-2.2652	0.0384867167944999	0.306433506504635	-3.6747	Not Sig	EZH2	Not Sig
-0.679131	6.72938621641481	-2.26504	0.0384982988373272	0.306433506504635	-3.67486	Not Sig	HNRNPR	Not Sig
-0.902201	6.72080722616737	-2.26494	0.0385057771428508	0.306433506504635	-3.67497	Down	CTBS	Down
-0.530509	5.98471039329408	-2.26455	0.0385349083340811	0.306433506504635	-3.67537	Not Sig	HLA-DQB1	Not Sig
-0.527037	5.03806511944702	-2.26438	0.038547469848526	0.306433506504635	-3.67555	Not Sig	RAB14	Not Sig
-0.848673	6.83501314162516	-2.26412	0.0385673747250092	0.306433506504635	-3.67583	Down	CLEC4A	Down
-1.18459	6.39082823992345	-2.26399	0.0385765927693913	0.306433506504635	-3.67595	Down	RNF138	Down
-0.371601	5.86992286305723	-2.26376	0.0385937315961958	0.306433506504635	-3.67619	Not Sig	ADAP2	Not Sig
0.523435812743479	4.69507958249335	2.2632984825348	0.0386283886321502	0.306433506504635	-3.67667	Not Sig	DYRK1B	Not Sig
0.329617760420966	4.07285913906894	2.26296399058741	0.0386533614691283	0.306433506504635	-3.67702	Not Sig	NDN	Not Sig
-0.468594	5.94869162625925	-2.26276	0.0386686491011741	0.306433506504635	-3.67723	Not Sig	STX16	Not Sig
-0.54581	5.14670038655697	-2.26273	0.0386704670573237	0.306433506504635	-3.67726	Not Sig	HTATIP2	Not Sig
-0.582921	6.17765	-2.26218	0.0387121788733286	0.306433506504635	-3.67784	Not Sig	EFR3A	Not Sig
0.49589866299512	3.57924828016728	2.26203439253928	0.0387228435603978	0.306433506504635	-3.67799	Not Sig	CALY	Not Sig
0.226659495918855	2.68738678637993	2.26157646618545	0.0387571137891917	0.306433506504635	-3.67846	Not Sig	RAD21L1	Not Sig
-0.338157	8.58048620263676	-2.26076	0.038818318047603	0.306433506504635	-3.67931	Not Sig	MYL12A	Not Sig
0.470312776402893	4.27441636710365	2.26039912120927	0.0388453538624239	0.306433506504635	-3.67968	Not Sig	TMEM151B	Not Sig
-0.266411	3.35631347252409	-2.2601	0.0388678930739768	0.306433506504635	-3.67999	Not Sig	PSMG1	Not Sig
0.58267161656636	4.28948680670715	2.25988312565767	0.0388840859899203	0.306433506504635	-3.68022	Not Sig	PRAMEF1	Not Sig
0.558879375445727	4.22364929868429	2.25949919609086	0.0389129282589244	0.306433506504635	-3.68062	Not Sig	CPEB1	Not Sig
0.364504306073122	4.35286066079219	2.25889166602766	0.0389586090835752	0.306433506504635	-3.68125	Not Sig	CHRM4	Not Sig
0.383587506025105	4.67012368829267	2.25798203339937	0.0390270989471299	0.306433506504635	-3.68219	Not Sig	POU6F1	Not Sig
-0.218026	5.97164370516241	-2.25774	0.0390453563073232	0.306433506504635	-3.68244	Not Sig	FAM120A	Not Sig
-0.802607	5.75119125832076	-2.25767	0.039050661189665	0.306433506504635	-3.68251	Down	ALAS1	Down
-1.14866	8.12416593014196	-2.25709	0.0390943507286487	0.306433506504635	-3.68311	Down	IGHG3	Down
-0.402929	4.6201061003358	-2.2565	0.0391388536648726	0.306433506504635	-3.68372	Not Sig	SLC30A9	Not Sig
0.410496834545245	5.22617912840018	2.25642141287722	0.0391448662552518	0.306433506504635	-3.68381	Not Sig	YIPF2	Not Sig
0.442769290668036	5.15581261841661	2.25578408951814	0.0391930552002848	0.306433506504635	-3.68447	Not Sig	BMP1	Not Sig
-0.628276	5.94196653416595	-2.2557	0.0391994500030098	0.306433506504635	-3.68456	Not Sig	HNRNPA3	Not Sig
0.583504281072956	4.97083883365303	2.25511499968591	0.0392437056413963	0.306433506504635	-3.68516	Not Sig	OR10J1	Not Sig
-0.47505	3.46087329263727	-2.25511	0.0392442963458506	0.306433506504635	-3.68517	Not Sig	TLR7	Not Sig
-0.704033	6.94400657488648	-2.25456	0.0392858216623124	0.306433506504635	-3.68574	Down	SETD5	Down
-0.572066	7.90344503785841	-2.25406	0.0393233712732203	0.306433506504635	-3.68625	Not Sig	EIF4A1	Not Sig
0.397868176049385	5.1641931042716	2.25391393130311	0.0393347804521477	0.306433506504635	-3.68641	Not Sig	C3	Not Sig
0.331670395006528	3.77298103937582	2.25373148429369	0.0393486323224019	0.306433506504635	-3.6866	Not Sig	CCN1	Not Sig
-0.872296	7.40398628985213	-2.25364	0.0393558562074401	0.306433506504635	-3.68669	Down	F13A1	Down
-0.354072	4.35804218416451	-2.25356	0.0393620063547329	0.306433506504635	-3.68678	Not Sig	STAM	Not Sig
0.239365120320213	3.07499804531722	2.25346006790496	0.0393692474134616	0.306433506504635	-3.68688	Not Sig	ACE2	Not Sig
0.330629442574628	3.96872996598407	2.2534586999215	0.0393693513424558	0.306433506504635	-3.68688	Not Sig	HTR3B	Not Sig
-0.703839	8.80887973407272	-2.25338	0.0393753025642234	0.306433506504635	-3.68696	Down	ATP6V1B2	Down
0.542005793458353	4.81921920748279	2.25273255171519	0.0394245547266339	0.306433506504635	-3.68763	Not Sig	SPP2	Not Sig
0.348287932210794	3.68583931806521	2.25225867872389	0.0394606185401752	0.306433506504635	-3.68812	Not Sig	HSPA12A	Not Sig
-0.620264	6.64399288671786	-2.25217	0.0394677165365882	0.306433506504635	-3.68822	Not Sig	BRD3	Not Sig
0.691075008716785	6.91477871230991	2.25196502126142	0.0394829826100751	0.306433506504635	-3.68843	Not Sig	WDR45	Not Sig
-0.457398	5.48111921235552	-2.25173	0.0395010842654883	0.306433506504635	-3.68867	Not Sig	BMAL1	Not Sig
0.189456821975267	3.82606209625192	2.2516169686523	0.0395095045686139	0.306433506504635	-3.68879	Not Sig	CHRNA1	Not Sig
0.336873060060453	6.17751200625737	2.25130814972111	0.0395330508006052	0.306433506504635	-3.68911	Not Sig	SPDEF	Not Sig
-0.690555	4.37728556007625	-2.25122	0.039539601791536	0.306433506504635	-3.6892	Not Sig	SLC35A5	Not Sig
0.477790370966919	4.47522594029508	2.25110772016274	0.0395483397748616	0.306433506504635	-3.68931	Not Sig	TRIM17	Not Sig
0.562348681909857	6.35643889916145	2.25013573621603	0.0396225620059996	0.306433506504635	-3.69032	Not Sig	SHARPIN	Not Sig
-0.34955	4.21426830815178	-2.25006	0.0396287158175249	0.306433506504635	-3.6904	Not Sig	CLIC4	Not Sig
-0.687154	5.54863987532963	-2.24961	0.0396630096674188	0.306433506504635	-3.69087	Not Sig	MBD4	Not Sig
-1.00058	5.5389933025581	-2.24933	0.0396845379439557	0.306433506504635	-3.69116	Down	NBN	Down
-0.756325	6.80632366795528	-2.24866	0.0397351363841603	0.306433506504635	-3.69184	Down	CSF1R	Down
0.260997005091109	3.63580140311406	2.24849271528225	0.0397483212934764	0.306433506504635	-3.69202	Not Sig	BPY2	Not Sig
-0.658266	6.3229426435997	-2.24692	0.0398690754633228	0.306433506504635	-3.69365	Not Sig	SEC24C	Not Sig
-0.797537	6.14535331188394	-2.24688	0.0398719429540882	0.306433506504635	-3.69369	Down	CDK2AP1	Down
-0.308224	6.61051788591332	-2.24658	0.0398955245365322	0.306433506504635	-3.69401	Not Sig	TOR1A	Not Sig
-0.258219	5.71120764831524	-2.24644	0.0399063000183753	0.306433506504635	-3.69415	Not Sig	ABR	Not Sig
0.475995115890059	4.3487343497433	2.24622242005862	0.0399227059363005	0.306433506504635	-3.69437	Not Sig	CARD14	Not Sig
0.259115664900359	3.13678532336257	2.24498760432086	0.0400178532726279	0.306433506504635	-3.69565	Not Sig	FLT1	Not Sig
-0.903465	7.73765740715163	-2.24469	0.0400406872187884	0.306433506504635	-3.69596	Down	SULT1A1	Down
0.442852104345033	3.97732394824733	2.24455653243493	0.040051118803552	0.306433506504635	-3.6961	Not Sig	CADM4	Not Sig
-0.613769	7.11879572468109	-2.24407	0.0400889153235814	0.306433506504635	-3.6966	Not Sig	SERP1	Not Sig
0.28650552461161	4.91571612915636	2.24388140641594	0.0401032696549981	0.306433506504635	-3.6968	Not Sig	ZNF576	Not Sig
-0.378999	4.44565824870998	-2.24357	0.0401275134125913	0.306433506504635	-3.69712	Not Sig	TXLNA	Not Sig
2.1597921236426	6.64467885133271	2.24356716122055	0.0401275654616732	0.306433506504635	-3.69712	Up	EPB42	Up
-0.551445	4.8305030334733	-2.24348	0.0401339217225832	0.306433506504635	-3.69721	Not Sig	PIK3C2A	Not Sig
-0.627986	4.53692877102678	-2.24348	0.0401340999756162	0.306433506504635	-3.69721	Not Sig	PELO	Not Sig
0.214310277197113	2.73507720617799	2.24331438349322	0.0401471188831485	0.306433506504635	-3.69738	Not Sig	NLGN4X	Not Sig
-0.39427	5.29424250833244	-2.24317	0.0401586679268073	0.306433506504635	-3.69754	Not Sig	FHOD1	Not Sig
0.36291744735033	3.90452485715571	2.24292128829819	0.0401775441035212	0.306433506504635	-3.69779	Not Sig	CRYBA4	Not Sig
0.433983646624289	4.06547007387956	2.24249937101428	0.0402102240493135	0.306433506504635	-3.69823	Not Sig	AMBN	Not Sig
0.282293735177891	3.32603309001844	2.2413786199122	0.040297153132536	0.306433506504635	-3.69939	Not Sig	ASB9	Not Sig
0.340475038855822	3.58349397112371	2.24045315365885	0.0403690673310921	0.306433506504635	-3.70034	Not Sig	BFSP1	Not Sig
0.377394127727272	5.30789597619501	2.2403605216141	0.0403762719716584	0.306433506504635	-3.70044	Not Sig	MYL10	Not Sig
0.233604269812032	3.00430201985838	2.24036014263608	0.0403763014498854	0.306433506504635	-3.70044	Not Sig	BDNF	Not Sig
0.42186201676648	4.17192588254603	2.24016619748065	0.0403913898105575	0.306433506504635	-3.70064	Not Sig	RPL3L	Not Sig
0.356597583113363	3.77272658685544	2.2397825905015	0.0404212487818916	0.306433506504635	-3.70104	Not Sig	MTSS2	Not Sig
0.241865270516281	5.74751067447333	2.23967391720129	0.040429711368827	0.306433506504635	-3.70115	Not Sig	APBA2	Not Sig
0.560457337145794	3.5798180343112	2.23964026700526	0.0404323321054551	0.306433506504635	-3.70119	Not Sig	GRIN2D	Not Sig
-0.61567	7.15884148317907	-2.23907	0.0404764831376989	0.306433506504635	-3.70177	Not Sig	TYK2	Not Sig
0.94371854366427	7.6636642495718	2.23904936616023	0.0404783783183775	0.306433506504635	-3.7018	Up	YBX3	Up
-0.590607	4.35524884916434	-2.23863	0.0405107206641334	0.306433506504635	-3.70223	Not Sig	INTS13	Not Sig
0.450873736695968	3.46608854622033	2.2386038619005	0.0405131267501738	0.306433506504635	-3.70226	Not Sig	LBX1	Not Sig
0.193790893487489	2.52738927212367	2.23788394185834	0.0405693378291675	0.306433506504635	-3.703	Not Sig	PIWIL1	Not Sig
0.339321684858634	4.55013765609889	2.23762102814451	0.0405898841443241	0.306433506504635	-3.70327	Not Sig	PAPPA2	Not Sig
-0.74116	7.99850053084446	-2.23742	0.0406055978885427	0.306433506504635	-3.70348	Down	CRLF3	Down
0.495878707754417	5.06501288064341	2.2371587856923	0.0406260312186457	0.306433506504635	-3.70375	Not Sig	LRRC36	Not Sig
-0.322077	5.34333060053103	-2.2367	0.0406621212513841	0.306433506504635	-3.70423	Not Sig	NUP42	Not Sig
0.36471737670803	3.99334588830255	2.23600539370424	0.0407163566156243	0.306433506504635	-3.70494	Not Sig	NYX	Not Sig
0.29057172371832	2.84576607891949	2.23580698358009	0.0407319135272094	0.306433506504635	-3.70515	Not Sig	MYLK3	Not Sig
0.241788409319445	3.30798245975864	2.23528844360449	0.0407725972892401	0.306433506504635	-3.70569	Not Sig	HOXB8	Not Sig
0.256613202180663	4.10492916648459	2.23444012261169	0.0408392367560044	0.306433506504635	-3.70656	Not Sig	SCLY	Not Sig
-0.899352	6.26888478778319	-2.23443	0.0408401781247324	0.306433506504635	-3.70658	Down	NUP153	Down
0.294061178392423	6.24951937292306	2.23437681567144	0.0408442138705254	0.306433506504635	-3.70663	Not Sig	ZNF646	Not Sig
0.292218620090417	4.3468425596517	2.23431808235903	0.0408488319173513	0.306433506504635	-3.70669	Not Sig	THRA	Not Sig
0.324600372173256	5.42607673874671	2.23409856031875	0.0408660966688769	0.306433506504635	-3.70692	Not Sig	BAAT	Not Sig
0.23643389608073	3.17853162023767	2.23376303424624	0.0408924979269666	0.306433506504635	-3.70726	Not Sig	OPRM1	Not Sig
-1.07468	5.58956723399061	-2.23374	0.0408946619738153	0.306433506504635	-3.70729	Down	ZNF217	Down
0.532114286363126	6.03676564205835	2.23368759963949	0.0408984357739292	0.306433506504635	-3.70734	Not Sig	LIF	Not Sig
-0.528724	6.45952938047791	-2.23344	0.0409176854700174	0.306433506504635	-3.70759	Not Sig	ARAP3	Not Sig
0.458466370591099	10.927074610512	2.23326514081536	0.0409317045352191	0.306433506504635	-3.70778	Not Sig	UBA52	Not Sig
0.525401827435526	3.7304266647815	2.23320619608066	0.0409363484547847	0.306433506504635	-3.70784	Not Sig	MLLT1	Not Sig
0.290179232338635	3.28328900497075	2.23319408248655	0.0409373028765949	0.306433506504635	-3.70785	Not Sig	CELSR1	Not Sig
0.364441147874831	4.63655727703066	2.23299987462098	0.0409526072122609	0.306433506504635	-3.70805	Not Sig	ASB13	Not Sig
0.470789002580379	4.46751705775334	2.23263704294402	0.0409812140421203	0.306433506504635	-3.70843	Not Sig	CRELD1	Not Sig
0.467697668548317	4.47631923297931	2.23183924378068	0.0410441805993513	0.306433506504635	-3.70925	Not Sig	SLC25A10	Not Sig
0.219580095155497	4.16446823750164	2.23183539207951	0.0410444848145838	0.306433506504635	-3.70926	Not Sig	TMEM97	Not Sig
-0.537865	5.49499254874929	-2.23177	0.0410499242691728	0.306433506504635	-3.70933	Not Sig	TTC19	Not Sig
-0.547312	7.06632811511619	-2.23154	0.0410680634760574	0.306433506504635	-3.70956	Not Sig	HMGN4	Not Sig
-0.365337	4.77596031787106	-2.23138	0.0410804813995758	0.306433506504635	-3.70973	Not Sig	GABARAPL3	Not Sig
0.203709649130363	3.0266488206549	2.23136022474865	0.0410820306173028	0.306433506504635	-3.70975	Not Sig	SYBU	Not Sig
0.32884577565516	6.41316744933761	2.23118315352966	0.0410960302495288	0.306433506504635	-3.70993	Not Sig	GLI1	Not Sig
0.421866614488358	5.04505704917692	2.23117026430394	0.0410970494729693	0.306433506504635	-3.70994	Not Sig	KIR2DS3	Not Sig
0.272904098271667	4.04670649844236	2.23073967765545	0.0411311119103292	0.306433506504635	-3.71039	Not Sig	MKRN7P	Not Sig
0.213680934020636	2.7046968079714	2.23069385036555	0.0411347387195739	0.306433506504635	-3.71043	Not Sig	SEMA3D	Not Sig
0.25941333643097	4.4034998130028	2.23062847655728	0.0411399129717899	0.306433506504635	-3.7105	Not Sig	CNOT9	Not Sig
0.411992758523228	4.83808046223518	2.23047980563686	0.0411516823393765	0.306433506504635	-3.71066	Not Sig	SPAG11A	Not Sig
-0.248294	3.47557837986594	-2.23011	0.0411809450015176	0.306433506504635	-3.71104	Not Sig	ITGAV	Not Sig
0.264844932894192	4.78963875888345	2.23009269227166	0.0411823424515086	0.306433506504635	-3.71106	Not Sig	HDAC6	Not Sig
0.347040335243156	4.97291257626175	2.22971755837682	0.041212074062483	0.306433506504635	-3.71144	Not Sig	RARG	Not Sig
0.381005751823542	4.24296499254144	2.22970007215824	0.0412134604376651	0.306433506504635	-3.71146	Not Sig	C1R	Not Sig
-0.655716	6.75833545081362	-2.22957	0.0412235543462592	0.306433506504635	-3.71159	Not Sig	SCAF11	Not Sig
-0.579369	5.0915385347931	-2.22948	0.041230921367069	0.306433506504635	-3.71169	Not Sig	PPM1B	Not Sig
-0.540813	6.94094538617119	-2.22865	0.0412967063767687	0.306433506504635	-3.71255	Not Sig	GRB2	Not Sig
-0.620488	6.11881505801989	-2.22855	0.0413050104946074	0.306433506504635	-3.71265	Not Sig	SNAP29	Not Sig
0.252662843652841	4.75479843345002	2.22832578524507	0.0413225551689611	0.306433506504635	-3.71288	Not Sig	PIGC	Not Sig
0.331499520923429	5.02877475156119	2.22797113815355	0.0413507516630779	0.306433506504635	-3.71325	Not Sig	SLC37A4	Not Sig
-0.736143	5.64818233114557	-2.22794	0.0413528778353399	0.306433506504635	-3.71328	Down	RUBCNL	Down
0.867178424740434	5.59853467407341	2.22778230903934	0.0413657719769444	0.306433506504635	-3.71344	Up	BCL2L1	Up
0.23601906132575	4.40656903107868	2.22690766087451	0.0414354116950043	0.306433506504635	-3.71435	Not Sig	CDK2	Not Sig
0.383216613985169	3.69945928222573	2.22666540057184	0.0414547198191702	0.306433506504635	-3.7146	Not Sig	DNAI4	Not Sig
-0.921685	5.10396864038941	-2.22664	0.04145648234051	0.306433506504635	-3.71462	Down	TSNAX	Down
-1.01169	6.90034682393073	-2.22561	0.0415390926072128	0.306433506504635	-3.71569	Down	TRAPPC8	Down
-0.391552	5.17029719976096	-2.22556	0.041542564399267	0.306433506504635	-3.71573	Not Sig	ARHGAP26	Not Sig
0.342655694179223	5.28346869487794	2.22535269654794	0.0415594879505828	0.306433506504635	-3.71595	Not Sig	CBR3	Not Sig
0.362591906458107	3.89181831705483	2.22527222565952	0.0415659184185061	0.306433506504635	-3.71603	Not Sig	P4HA2	Not Sig
-0.663682	5.33635611246185	-2.22504	0.0415846401248504	0.306433506504635	-3.71628	Not Sig	TOPBP1	Not Sig
0.483735681351873	4.18363610473844	2.22502330466787	0.0415858156804565	0.306433506504635	-3.71629	Not Sig	DHCR24	Not Sig
-1.03968	5.41786630865945	-2.22422	0.0416504000756019	0.306433506504635	-3.71713	Down	CEP63	Down
0.303878294398731	4.42059506569672	2.22420232596259	0.0416515026886963	0.306433506504635	-3.71714	Not Sig	SLC25A4	Not Sig
-0.718093	6.6122021803723	-2.22403	0.0416656178308049	0.306433506504635	-3.71732	Down	KDM3B	Down
-0.645335	7.08947341688267	-2.22396	0.0416705738750947	0.306433506504635	-3.71739	Not Sig	SEPTIN2	Not Sig
-1.07167	5.62764334331402	-2.22364	0.0416968794856835	0.306433506504635	-3.71772	Down	DEFA4	Down
-0.390681	5.7181747868565	-2.22356	0.0417031931120375	0.306433506504635	-3.71781	Not Sig	MEF2C	Not Sig
0.309102460599531	3.89976511033797	2.22345852968129	0.0417110976534057	0.306433506504635	-3.71791	Not Sig	PAX3	Not Sig
0.320685023532523	5.58277900327024	2.22319710128893	0.0417320628435865	0.306433506504635	-3.71818	Not Sig	FAM50B	Not Sig
0.631754355549398	5.52476661848619	2.22317281040297	0.0417340113435189	0.306433506504635	-3.7182	Not Sig	GJB1	Not Sig
0.518849811114792	4.55548355857087	2.2230202424246	0.0417462515609577	0.306433506504635	-3.71836	Not Sig	NDUFA4L2	Not Sig
0.255605482937148	4.05418840032506	2.2220675157284	0.0418227624830188	0.306433506504635	-3.71934	Not Sig	ANKMY1	Not Sig
-0.465741	5.44505878837865	-2.22144	0.0418733394164409	0.306433506504635	-3.71999	Not Sig	MED13L	Not Sig
0.265663486364494	5.67535999097902	2.22142155999675	0.0418747116624053	0.306433506504635	-3.72001	Not Sig	SEMA4C	Not Sig
0.335102956184597	5.51882936695609	2.22132948301381	0.0418821215833884	0.306433506504635	-3.7201	Not Sig	PTCD1	Not Sig
-0.577414	4.93809642062927	-2.22126	0.0418878023154544	0.306433506504635	-3.72018	Not Sig	ATG3	Not Sig
-0.558337	5.66986019972391	-2.221	0.041908666028115	0.306433506504635	-3.72044	Not Sig	TOR1AIP1	Not Sig
0.368820773361615	4.18388698708635	2.22095443232841	0.0419123165005007	0.306433506504635	-3.72049	Not Sig	HLCS	Not Sig
-0.720914	5.07062310349956	-2.22039	0.041957758622459	0.306433506504635	-3.72107	Down	SLC16A6	Down
0.249341207894526	3.2143455515329	2.22023478568596	0.0419703111875461	0.306433506504635	-3.72123	Not Sig	DPT	Not Sig
-0.731234	7.55973403236916	-2.21995	0.0419935090999634	0.306433506504635	-3.72153	Down	CD302	Down
-0.314182	4.40911464466016	-2.21992	0.041995873178375	0.306433506504635	-3.72156	Not Sig	SNAPC5	Not Sig
0.351631652082619	4.1952479392412	2.21939113246674	0.0420383943515938	0.306433506504635	-3.7221	Not Sig	NECTIN1	Not Sig
0.367347934754061	3.08189241516484	2.21922437270823	0.0420518640897439	0.306433506504635	-3.72228	Not Sig	CNTN5	Not Sig
-0.733798	6.24830169626488	-2.21909	0.0420628582974542	0.306433506504635	-3.72242	Down	NSMAF	Down
-0.901309	9.20435431487825	-2.21903	0.0420674360970281	0.306433506504635	-3.72248	Down	HCK	Down
-0.500456	6.09694313554673	-2.21873	0.0420914762993062	0.306433506504635	-3.72278	Not Sig	SYK	Not Sig
-0.480053	6.54442371118134	-2.21793	0.042156690191701	0.306433506504635	-3.72361	Not Sig	FLII	Not Sig
0.533446585889432	6.40334229247349	2.21761264203163	0.0421822560049595	0.306433506504635	-3.72394	Not Sig	GLI3	Not Sig
-0.384212	5.26194995087733	-2.217	0.0422315958968036	0.306433506504635	-3.72457	Not Sig	WTAP	Not Sig
0.537705458135357	4.49959419478686	2.21688819749382	0.0422409873030189	0.306433506504635	-3.72469	Not Sig	CES1P1	Not Sig
0.273784763027727	3.04758376074954	2.21658188166823	0.0422658434437086	0.306433506504635	-3.725	Not Sig	SMG7-AS1	Not Sig
0.361430824598549	5.09462305339017	2.21572155283361	0.0423357280067918	0.306433506504635	-3.72589	Not Sig	GABRR2	Not Sig
-0.221954	4.97793794743569	-2.21565	0.0423413692199659	0.306433506504635	-3.72596	Not Sig	XRCC2	Not Sig
0.340787073956618	3.64320405261104	2.21560035106547	0.0423455818654999	0.306433506504635	-3.72601	Not Sig	MTNAP1	Not Sig
0.355613282416169	3.20544154150218	2.21553181249946	0.0423511550826453	0.306433506504635	-3.72608	Not Sig	SOX12	Not Sig
0.426253750317599	5.4754605798678	2.21522315774859	0.0423762618143577	0.306433506504635	-3.7264	Not Sig	SH2D4A	Not Sig
-0.587202	6.7659101560317	-2.2152	0.0423782785823184	0.306433506504635	-3.72643	Not Sig	EIF4A3	Not Sig
-0.894116	8.14623650564918	-2.21501	0.0423932902909058	0.306433506504635	-3.72662	Down	NIBAN1	Down
-1.40536	4.30913112832496	-2.21476	0.0424140295894962	0.306433506504635	-3.72688	Down	ATP8B1	Down
0.388366304868436	5.89392612089326	2.21460392734321	0.042426673273983	0.306433506504635	-3.72704	Not Sig	POU5F1B	Not Sig
-0.39878	4.73815	-2.21422	0.0424576871528201	0.306433506504635	-3.72743	Not Sig	NVL	Not Sig
0.331087941306501	3.78464206287103	2.21418642707984	0.0424606933804913	0.306433506504635	-3.72747	Not Sig	ALOX12B	Not Sig
0.385130262554754	4.48791797628865	2.21414534899582	0.0424640420081072	0.306433506504635	-3.72751	Not Sig	SCAMP4	Not Sig
0.301886583610963	2.96261391444218	2.21400774697852	0.042475260920086	0.306433506504635	-3.72766	Not Sig	NEFM	Not Sig
0.405538605715114	4.94810886885235	2.21384659136619	0.0424884036983694	0.306433506504635	-3.72782	Not Sig	MYL5	Not Sig
-0.428489	5.68808612816179	-2.21368	0.0425021981909836	0.306433506504635	-3.728	Not Sig	TMX4	Not Sig
-1.00714	5.92391699902313	-2.21357	0.0425110068569601	0.306433506504635	-3.72811	Down	SLBP	Down
-0.69738	6.52392191975839	-2.21347	0.0425188973000402	0.306433506504635	-3.72821	Not Sig	ZNF638	Not Sig
0.350481529699161	3.54043662475137	2.2133977102298	0.0425250313913719	0.306433506504635	-3.72829	Not Sig	AFF4	Not Sig
-0.294301	5.76817995266874	-2.21338	0.0425264488217676	0.306433506504635	-3.7283	Not Sig	FKBP15	Not Sig
0.344250718351526	4.54696330004233	2.21334985459544	0.0425289380350755	0.306433506504635	-3.72833	Not Sig	FOXP3	Not Sig
0.441441644611563	3.19438416825741	2.21331568928165	0.042531727288207	0.306433506504635	-3.72837	Not Sig	SEC14L3	Not Sig
-0.367673	6.10581105247322	-2.21328	0.042534882939828	0.306433506504635	-3.72841	Not Sig	EOLA1	Not Sig
-0.795876	7.15872692695218	-2.21322	0.0425397657769135	0.306433506504635	-3.72847	Down	PARP12	Down
0.238279017256082	4.81754407161889	2.21285205573572	0.0425695951080986	0.306433506504635	-3.72885	Not Sig	RUSF1	Not Sig
-0.460234	5.32237575212392	-2.21252	0.0425966763103777	0.306433506504635	-3.72919	Not Sig	DICER1	Not Sig
0.250886439441105	3.18527941697158	2.2124290609384	0.0426041710536842	0.306433506504635	-3.72928	Not Sig	SERPINB13	Not Sig
0.215967853444686	2.82629074508866	2.21154698047726	0.0426763570504511	0.306433506504635	-3.73019	Not Sig	CTH	Not Sig
-0.638061	5.78886759476026	-2.21131	0.0426959743214681	0.306433506504635	-3.73044	Not Sig	MCTS1	Not Sig
-0.312172	4.79571366207472	-2.21124	0.0427018369032578	0.306433506504635	-3.73051	Not Sig	TYW1	Not Sig
0.242427418550979	3.70465208333158	2.21121374191595	0.0427036575636378	0.306433506504635	-3.73054	Not Sig	PTCH1	Not Sig
-0.864469	7.32012386479936	-2.21115	0.0427091776212224	0.306433506504635	-3.73061	Down	TENT5A	Down
-0.662331	6.28487209236006	-2.21046	0.0427656694299432	0.306433506504635	-3.73132	Not Sig	GLG1	Not Sig
-0.363261	5.11043996678378	-2.21006	0.0427986143901257	0.306433506504635	-3.73173	Not Sig	KLHL24	Not Sig
-0.757819	7.17114	-2.20981	0.0428187277578388	0.306433506504635	-3.73198	Down	NARS1	Down
0.213938117697596	6.16047298472125	2.20935274399815	0.0428564182270822	0.306433506504635	-3.73245	Not Sig	PTPA	Not Sig
-0.345673	5.23261713899302	-2.20934	0.0428576068535241	0.306433506504635	-3.73247	Not Sig	SPTLC2	Not Sig
0.22531147523951	4.70624289214944	2.20924206498345	0.042865519335525	0.306433506504635	-3.73257	Not Sig	KNOP1	Not Sig
0.388270544865733	4.07370464743143	2.2087034640123	0.0429098340081471	0.306433506504635	-3.73312	Not Sig	ACHE	Not Sig
0.239694682345864	3.55745094206995	2.20816021490731	0.0429545742442361	0.306433506504635	-3.73368	Not Sig	KCNAB1	Not Sig
0.345531385921471	3.06488141338904	2.20812612028957	0.0429573836117752	0.306433506504635	-3.73372	Not Sig	ZNF667	Not Sig
-0.327435	6.33491454572488	-2.20794	0.0429730762131398	0.306433506504635	-3.73391	Not Sig	ELOVL5	Not Sig
0.265962302209275	3.67120416510482	2.20736692424652	0.0430199849716828	0.306433506504635	-3.7345	Not Sig	TTC22	Not Sig
0.380708280276283	4.70171852490143	2.20728682890008	0.043026594370084	0.306433506504635	-3.73458	Not Sig	UMOD	Not Sig
0.229700020698193	2.86947183893786	2.20710967401671	0.0430412163888706	0.306433506504635	-3.73476	Not Sig	OR2B2	Not Sig
-0.406954	6.26629	-2.20703	0.0430476109285487	0.306433506504635	-3.73484	Not Sig	LPAR2	Not Sig
-0.547413	6.11415924635807	-2.2064	0.0430997204274401	0.306433506504635	-3.73549	Not Sig	RPS6KA3	Not Sig
0.346345388032381	5.01450368356092	2.20614802507819	0.0431206696110759	0.306433506504635	-3.73575	Not Sig	SHBG	Not Sig
2.23578317922291	7.81250850664073	2.20613579232574	0.0431216811810594	0.306433506504635	-3.73577	Up	ALAS2	Up
0.29955067995835	2.95714884452353	2.2058391589968	0.0431462176012611	0.306433506504635	-3.73607	Not Sig	C3orf52	Not Sig
0.322610143185605	6.43333127962195	2.2057924406586	0.0431500831528955	0.306433506504635	-3.73612	Not Sig	HYAL2	Not Sig
0.463947510121805	5.06917280247675	2.20561265966461	0.0431649615278851	0.306433506504635	-3.73631	Not Sig	AKR1C1	Not Sig
-0.294279	3.72751977851637	-2.20519	0.0431999409186941	0.306433506504635	-3.73674	Not Sig	ARHGAP12	Not Sig
0.363303691198311	4.95964489478468	2.20446004930352	0.0432604629285698	0.306433506504635	-3.73749	Not Sig	CDH15	Not Sig
0.394910896868753	4.97182235510698	2.2043990434005	0.0432655231373087	0.306433506504635	-3.73756	Not Sig	SYT12	Not Sig
0.226600185805977	3.3215651955615	2.20434407128689	0.0432700833370269	0.306433506504635	-3.73761	Not Sig	OTUD7B	Not Sig
-0.276356	5.93340591702697	-2.2043	0.0432739385999569	0.306433506504635	-3.73766	Not Sig	VDAC3	Not Sig
0.305732750722948	3.28323066261722	2.20420998832825	0.0432812080324909	0.306433506504635	-3.73775	Not Sig	FABP7	Not Sig
0.220705945436986	4.38726815139882	2.20397230558697	0.0433009348021532	0.306433506504635	-3.73799	Not Sig	IL21R	Not Sig
-0.43669	5.55531595365246	-2.20395	0.0433027739444347	0.306433506504635	-3.73802	Not Sig	PTENP1	Not Sig
0.484744880912886	6.50541245407909	2.20335582587791	0.0433521392214516	0.306433506504635	-3.73863	Not Sig	CNPPD1	Not Sig
0.222023857928237	2.6701326977884	2.20334325472587	0.043353183958414	0.306433506504635	-3.73864	Not Sig	SPO11	Not Sig
0.2937119113288	4.12327534669755	2.20304673735441	0.0433778330852162	0.306433506504635	-3.73895	Not Sig	TAB1	Not Sig
0.389195476905187	3.41585689115947	2.20240896128997	0.0434308947481093	0.306433506504635	-3.7396	Not Sig	UTF1	Not Sig
0.377866579385454	5.8360336106869	2.20237980500084	0.0434333219321077	0.306433506504635	-3.73963	Not Sig	LILRA4	Not Sig
-0.662216	6.40617565103091	-2.20214	0.043452888419275	0.306433506504635	-3.73988	Not Sig	RAB5A	Not Sig
0.390755971980557	5.80909474506625	2.20194328674998	0.0434696759890441	0.306433506504635	-3.74008	Not Sig	KIR2DL5A	Not Sig
-0.891357	6.06946090337354	-2.20138	0.0435163049690834	0.306433506504635	-3.74066	Down	COPS5	Down
-0.623066	6.38039729234355	-2.20078	0.0435662977241821	0.306433506504635	-3.74128	Not Sig	EMC7	Not Sig
-0.255051	2.83349408828614	-2.20072	0.0435716208760269	0.306433506504635	-3.74134	Not Sig	ZNF280D	Not Sig
-0.444767	8.71471309966777	-2.2007	0.0435731457315906	0.306433506504635	-3.74136	Not Sig	GNG5	Not Sig
-0.961765	7.3325072075896	-2.2004	0.0435987246425691	0.306433506504635	-3.74167	Down	COX7B	Down
-0.441413	4.96410656880671	-2.20037	0.0436009754640303	0.306433506504635	-3.7417	Not Sig	GMFB	Not Sig
0.313561347167681	4.70852501317783	2.20031159444068	0.0436058167748303	0.306433506504635	-3.74176	Not Sig	NAGLU	Not Sig
0.445876280638999	4.41349282618739	2.20021031400071	0.0436142801793218	0.306433506504635	-3.74187	Not Sig	CCDC33	Not Sig
0.450104144473633	4.79494325367488	2.19993168328763	0.0436375715633984	0.306433506504635	-3.74215	Not Sig	GPRC5D	Not Sig
0.377559045749609	4.69197648870676	2.19952457131188	0.0436716237599413	0.306433506504635	-3.74257	Not Sig	NOS1AP	Not Sig
0.40227615263438	4.46536278098494	2.19891571076776	0.0437225969224839	0.306433506504635	-3.7432	Not Sig	BRD7P3	Not Sig
0.466359900046979	3.84582473785078	2.19877739331691	0.0437341844111487	0.306433506504635	-3.74334	Not Sig	APOC3	Not Sig
0.438271752375636	6.35116803862696	2.19856526104912	0.0437519612462035	0.306433506504635	-3.74356	Not Sig	SPTBN4	Not Sig
0.228769661160594	3.38674770970316	2.19833878898289	0.0437709471708667	0.306433506504635	-3.74379	Not Sig	TTTY14	Not Sig
0.434992062413506	3.06754316605076	2.1979805759348	0.0438009930091693	0.306433506504635	-3.74416	Not Sig	STMN3	Not Sig
0.250220063556422	3.11975812656287	2.19794032801768	0.0438043700802981	0.306433506504635	-3.7442	Not Sig	VPS50	Not Sig
-0.254947	5.31325022352469	-2.19765	0.0438290696182449	0.306433506504635	-3.7445	Not Sig	SIN3B	Not Sig
0.301120800872767	3.86491161429169	2.19753726039953	0.0438382035009449	0.306433506504635	-3.74462	Not Sig	GPR161	Not Sig
-0.635384	5.48854079122283	-2.19746	0.0438442945192836	0.306433506504635	-3.74469	Not Sig	YTHDF3	Not Sig
1.23155389477718	6.49957457253729	2.19742455632683	0.0438476681990139	0.306433506504635	-3.74473	Up	GMPR	Up
0.230430253493148	2.94243293665904	2.19724102400492	0.0438630849940531	0.306433506504635	-3.74492	Not Sig	FOXD3	Not Sig
0.453862542649014	5.62351636294249	2.1970924115244	0.0438755721940388	0.306433506504635	-3.74507	Not Sig	CAV3	Not Sig
0.329673183239112	5.37304327158829	2.19669230761192	0.0439092074272821	0.306433506504635	-3.74548	Not Sig	MAZ	Not Sig
0.408520069416508	3.86091600140387	2.1966808859529	0.0439101679545662	0.306433506504635	-3.7455	Not Sig	TFDP3	Not Sig
0.45818588559118	4.20182431416259	2.19635527264451	0.0439375592631286	0.306433506504635	-3.74583	Not Sig	S100A5	Not Sig
-0.340235	5.17256590440177	-2.19606	0.0439620198938285	0.306433506504635	-3.74613	Not Sig	NOL7	Not Sig
-0.231614	6.2276138231076	-2.19549	0.0440107750849646	0.306433506504635	-3.74673	Not Sig	SLC11A1	Not Sig
0.385839374073514	3.87423765516821	2.19532199293131	0.0440245860872373	0.306433506504635	-3.74689	Not Sig	ARHGEF10	Not Sig
0.351521291341367	4.91550611814653	2.19512588145015	0.044041121410515	0.306433506504635	-3.7471	Not Sig	RHBDF1	Not Sig
0.456429567043727	3.97233045235651	2.19506166192357	0.0440465373928031	0.306433506504635	-3.74716	Not Sig	IQCA1	Not Sig
0.294516511478276	4.35165481794704	2.19471199012413	0.044076037967252	0.306433506504635	-3.74752	Not Sig	ABL2	Not Sig
0.501658886970836	5.13763961688323	2.19464718018144	0.0440815077671499	0.306433506504635	-3.74759	Not Sig	TK1	Not Sig
-0.893261	5.40455617761743	-2.19465	0.0440816356391552	0.306433506504635	-3.74759	Down	ITGA4	Down
0.366311871503731	5.84357905356813	2.19444131414791	0.0440988865335693	0.306433506504635	-3.7478	Not Sig	TRPV6	Not Sig
-0.339461	4.77943461977419	-2.19443	0.0440996424470621	0.306433506504635	-3.74781	Not Sig	TRAPPC10	Not Sig
-0.597794	7.3925469044409	-2.19361	0.0441695020324277	0.306433506504635	-3.74866	Not Sig	RGL2	Not Sig
-0.364406	5.82070030946962	-2.19358	0.0441715197298625	0.306433506504635	-3.74868	Not Sig	MRPS33	Not Sig
0.409375005572693	4.40872379324408	2.1932364381968	0.0442007271371666	0.306433506504635	-3.74904	Not Sig	B4GALNT1	Not Sig
0.232001165933795	2.97916752490462	2.19323002730306	0.0442012695930403	0.306433506504635	-3.74904	Not Sig	THSD7A	Not Sig
0.400798443960077	5.91602275746065	2.19273469229987	0.0442432009008969	0.306433506504635	-3.74955	Not Sig	TGFB3	Not Sig
0.399312516204095	4.81261403732517	2.19253414236324	0.0442601884339743	0.306433506504635	-3.74976	Not Sig	TRIM15	Not Sig
-0.469578	4.69848595331718	-2.19247	0.0442657163552986	0.306433506504635	-3.74983	Not Sig	ATG12	Not Sig
0.466574028086781	4.19725309239143	2.19226738609911	0.0442827933368102	0.306433506504635	-3.75003	Not Sig	AQP8	Not Sig
0.255164507283868	2.59387079631442	2.19218518869715	0.0442897608962658	0.306433506504635	-3.75012	Not Sig	PDZRN3	Not Sig
0.230614954162951	3.31819905678299	2.19174516491489	0.0443270773307494	0.306433506504635	-3.75057	Not Sig	PITPNM3	Not Sig
0.223581858210566	3.95765278037387	2.19140345815671	0.0443560760621465	0.306433506504635	-3.75092	Not Sig	GSTM4	Not Sig
-0.47791	4.58650191253174	-2.19116	0.0443768835758639	0.306433506504635	-3.75117	Not Sig	WIPI1	Not Sig
0.269710233926165	6.57896579914286	2.19045152057929	0.0444369544940245	0.306433506504635	-3.7519	Not Sig	MINK1	Not Sig
-0.504132	5.30436665065628	-2.19044	0.0444377614908686	0.306433506504635	-3.75191	Not Sig	ZBTB18	Not Sig
0.312101008601652	4.88151428340325	2.18937931101919	0.0445282152834272	0.306433506504635	-3.753	Not Sig	SERPINF2	Not Sig
0.293564211351621	5.04003655543005	2.18926187980978	0.0445382209615292	0.306433506504635	-3.75312	Not Sig	ACY1	Not Sig
0.23656273676099	3.78967875856723	2.18890392636098	0.0445687331073567	0.306433506504635	-3.75349	Not Sig	LYVE1	Not Sig
0.450054472342513	4.85618217949798	2.18889806419182	0.0445692329631598	0.306433506504635	-3.7535	Not Sig	ABCB8	Not Sig
0.404649495339824	4.44240494422942	2.18736952968799	0.0446997457237725	0.306433506504635	-3.75507	Not Sig	HIF3A	Not Sig
-0.358269	6.53056686436475	-2.18732	0.0447038219240042	0.306433506504635	-3.75511	Not Sig	STK24	Not Sig
0.521135265893349	6.3167206367149	2.18728923816176	0.0447066111437915	0.306433506504635	-3.75515	Not Sig	RAB3IL1	Not Sig
0.764649461970573	8.18772969842715	2.18717621582462	0.044716276906896	0.306433506504635	-3.75526	Up	MKRN1	Up
-0.585545	5.97997891173676	-2.18616	0.0448032253971309	0.306433506504635	-3.75631	Not Sig	CHIC2	Not Sig
0.310167227682667	3.29325980081212	2.1859946306065	0.0448174431488398	0.306433506504635	-3.75648	Not Sig	TACC2	Not Sig
0.280972236408993	2.95609619808643	2.1853957105507	0.0448688031511705	0.306433506504635	-3.75709	Not Sig	LIN28A	Not Sig
-0.397736	5.51772506904144	-2.1853	0.0448770874840338	0.306433506504635	-3.75719	Not Sig	CTNNB1	Not Sig
0.314908398873203	4.2058108333972	2.18524924376763	0.0448813716180566	0.306433506504635	-3.75724	Not Sig	SLC1A2	Not Sig
-0.554227	8.51577693296261	-2.18517	0.0448883995828608	0.306433506504635	-3.75733	Not Sig	XPO6	Not Sig
0.756634337894712	6.3186888461726	2.18500099719233	0.0449026813701979	0.306433506504635	-3.7575	Up	TMEM176A	Up
-1.73502	8.17085526457504	-2.18491	0.0449105006214647	0.306433506504635	-3.75759	Down	CLEC2B	Down
-0.632072	7.09659187456666	-2.18481	0.0449187295875564	0.306433506504635	-3.75769	Not Sig	PHIP	Not Sig
-0.519416	8.83600212071265	-2.18468	0.0449301579907029	0.306433506504635	-3.75783	Not Sig	RAB5IF	Not Sig
0.171582985573751	4.15442456735752	2.1841573886794	0.0449751677574739	0.306433506504635	-3.75836	Not Sig	PEX5	Not Sig
-0.67335	7.11950826152637	-2.18396	0.0449922830191724	0.306433506504635	-3.75857	Not Sig	CD93	Not Sig
0.451699097925191	5.18235968371222	2.1838229486991	0.0450039342636992	0.306433506504635	-3.75871	Not Sig	CATSPER2	Not Sig
-0.574205	6.72867323206587	-2.18339	0.0450412318989027	0.306433506504635	-3.75915	Not Sig	JARID2	Not Sig
-0.454867	4.34657749006631	-2.18309	0.0450670487397794	0.306433506504635	-3.75946	Not Sig	UBXN7	Not Sig
0.412134106403925	4.47705678899703	2.18265576906323	0.0451044617000936	0.306433506504635	-3.75991	Not Sig	CCDC134	Not Sig
-0.492508	5.6491194177551	-2.18264	0.0451057000521698	0.306433506504635	-3.75992	Not Sig	PBX3	Not Sig
0.33860353673203	4.94956357856102	2.18231699734995	0.045133678554908	0.306433506504635	-3.76025	Not Sig	DOHH	Not Sig
0.641251048896086	4.81043718661266	2.18222984154677	0.0451411980122597	0.306433506504635	-3.76034	Not Sig	LSAMP	Not Sig
-0.936491	7.2359908694645	-2.18186	0.0451733058372798	0.306433506504635	-3.76072	Down	HSPA5	Down
0.33207316002777	4.71140135295719	2.18171761959591	0.0451854139646552	0.306433506504635	-3.76087	Not Sig	PNPLA4	Not Sig
0.272375054179126	2.94577503903878	2.18122407998965	0.0452280551933375	0.306433506504635	-3.76137	Not Sig	CRCT1	Not Sig
0.350235757103107	6.9410247106038	2.18103666358052	0.0452442575142621	0.306433506504635	-3.76157	Not Sig	PLCD1	Not Sig
0.412998876064036	5.69610279128224	2.17996298433882	0.0453371818038148	0.306433506504635	-3.76267	Not Sig	DKKL1	Not Sig
0.299320652274996	5.32119178325305	2.17979732860904	0.0453515346383841	0.306433506504635	-3.76284	Not Sig	RTEL1	Not Sig
-0.658488	7.38655369453587	-2.17955	0.0453732540850225	0.306433506504635	-3.76309	Not Sig	TNFRSF10C	Not Sig
-0.449891	5.30256050629619	-2.17952	0.0453756001849857	0.306433506504635	-3.76312	Not Sig	IGF1R	Not Sig
0.305330422511287	3.24888379327971	2.17919184601401	0.0454040310234449	0.306433506504635	-3.76346	Not Sig	NOL4	Not Sig
-0.376646	3.32945440409798	-2.17895	0.0454250714194154	0.306433506504635	-3.76371	Not Sig	GTF2H2B	Not Sig
-0.768579	6.05720238982499	-2.17828	0.045483390496942	0.306433506504635	-3.7644	Down	AREL1	Down
-0.374924	8.19171521203779	-2.17808	0.0455008400210342	0.306433506504635	-3.7646	Not Sig	NRDC	Not Sig
-0.732571	7.63732847242193	-2.17731	0.0455674248726641	0.306433506504635	-3.76539	Down	RAB8A	Down
0.343006840810989	3.50318310710659	2.17706785397598	0.0455886303358374	0.306433506504635	-3.76564	Not Sig	MYBPC2	Not Sig
0.444782639173654	3.78822237272213	2.17701154287145	0.0455935338667506	0.306433506504635	-3.7657	Not Sig	NPPB	Not Sig
0.272860044443954	4.24676044090828	2.17691054233388	0.0456023301459177	0.306433506504635	-3.7658	Not Sig	PVR	Not Sig
0.242702930931921	4.44831006246536	2.17676392150861	0.0456151023581045	0.306433506504635	-3.76595	Not Sig	BNIP1	Not Sig
0.502343088183157	4.38707823571337	2.17624211517061	0.0456605840539423	0.306433506504635	-3.76648	Not Sig	PSPN	Not Sig
-0.479229	5.44983958017155	-2.17582	0.0456972147219733	0.306433506504635	-3.76691	Not Sig	GLUD1	Not Sig
0.397078722547917	3.99366589382857	2.17553509347836	0.0457222765204208	0.306433506504635	-3.76721	Not Sig	JPH2	Not Sig
-0.542381	5.76999344127134	-2.17496	0.0457725563954918	0.306433506504635	-3.7678	Not Sig	SRSF1	Not Sig
-0.986725	5.30750423270849	-2.17464	0.0458005985453252	0.306433506504635	-3.76813	Down	KTN1	Down
0.53285498224852	4.23695528189324	2.17388381126622	0.0458666630274933	0.306433506504635	-3.7689	Not Sig	SLC27A5	Not Sig
0.413018991198922	3.82141116691956	2.17357715154391	0.0458935235062377	0.306433506504635	-3.76922	Not Sig	TBC1D16	Not Sig
0.312327499426663	7.83932365442393	2.17357696649392	0.0458935397192564	0.306433506504635	-3.76922	Not Sig	PLSCR3	Not Sig
0.391607316982332	4.64878614541349	2.17349050113787	0.0459011158980968	0.306433506504635	-3.7693	Not Sig	DTX3	Not Sig
-0.587046	8.75044796028738	-2.17333	0.0459148501212624	0.306433506504635	-3.76947	Not Sig	ADD3	Not Sig
0.419710704694509	4.95885989802134	2.1732472850734	0.0459224329387863	0.306433506504635	-3.76955	Not Sig	FUT2	Not Sig
0.271580220038938	5.12475732206472	2.17255261398714	0.0459833689393246	0.306433506504635	-3.77027	Not Sig	CDK16	Not Sig
0.333459457959715	3.85107007200016	2.17170024113343	0.0460582407179802	0.306433506504635	-3.77114	Not Sig	ADGRF1	Not Sig
0.400319627431291	4.50385217233793	2.1713334891883	0.0460904906496023	0.306433506504635	-3.77151	Not Sig	PROC	Not Sig
-0.354812	5.3121448675758	-2.17126	0.0460971483361024	0.306433506504635	-3.77159	Not Sig	SNX1	Not Sig
-0.502806	5.31105297869641	-2.17081	0.0461365048267202	0.306433506504635	-3.77205	Not Sig	ABCB7	Not Sig
0.285080369173891	3.28791615299476	2.17046488228144	0.0461669540664558	0.306433506504635	-3.7724	Not Sig	RBMXL2	Not Sig
-0.725172	6.19512419118601	-2.17045	0.0461678547559773	0.306433506504635	-3.77242	Down	PTEN	Down
-0.655026	7.41017108610075	-2.1701	0.0461987835779833	0.306433506504635	-3.77277	Not Sig	LILRA2	Not Sig
-0.352715	4.35445711307117	-2.16958	0.0462454121112589	0.306433506504635	-3.77332	Not Sig	PCLAF	Not Sig
0.338556207002393	4.02296661487069	2.1678244534927	0.0464001125650373	0.306433506504635	-3.77511	Not Sig	KRT75	Not Sig
0.244982730571484	4.31874283220799	2.16774562516863	0.0464070900909253	0.306433506504635	-3.77519	Not Sig	SYNJ2	Not Sig
-0.460902	6.26977764309775	-2.16764	0.0464163679455081	0.306433506504635	-3.7753	Not Sig	MOSPD2	Not Sig
0.312601461203191	3.82734589608185	2.16750497277042	0.0464283975588448	0.306433506504635	-3.77544	Not Sig	CRABP1	Not Sig
0.361198576102524	3.16819287014136	2.16745320928392	0.0464329819035976	0.306433506504635	-3.77549	Not Sig	BBOX1	Not Sig
0.281510471072142	4.98081279436344	2.16724745145681	0.0464512086369069	0.306433506504635	-3.7757	Not Sig	LINC02249	Not Sig
-0.637348	5.62029378429511	-2.16715	0.0464600878495332	0.306433506504635	-3.7758	Not Sig	BACH1	Not Sig
0.40072173555323	4.46131890240172	2.1668848814505	0.0464833424463329	0.306433506504635	-3.77607	Not Sig	OR1F2P	Not Sig
0.395478634918438	3.82980181462235	2.16669920312559	0.0464998066865499	0.306433506504635	-3.77626	Not Sig	NEUROD4	Not Sig
-0.505136	7.26997387988251	-2.16644	0.0465228348485472	0.306433506504635	-3.77653	Not Sig	ANXA11	Not Sig
0.368543540944835	4.05033597968785	2.16607638706628	0.0465550716876439	0.306433506504635	-3.7769	Not Sig	VSTM4	Not Sig
-0.650772	7.01921988350685	-2.16599	0.0465629493483619	0.306433506504635	-3.77699	Not Sig	BTG2	Not Sig
-0.780883	7.65887487558476	-2.16595	0.0465659495636159	0.306433506504635	-3.77702	Down	MMADHC	Down
0.528997243277085	6.78455333442827	2.16585443001815	0.0465747815256932	0.306433506504635	-3.77713	Not Sig	CACFD1	Not Sig
0.434305096059053	3.82131368650591	2.16584615002405	0.0465755169405018	0.306433506504635	-3.77713	Not Sig	RBP3	Not Sig
0.509009352808513	5.5120584428693	2.16579071891222	0.0465804405131219	0.306433506504635	-3.77719	Not Sig	SSUH2	Not Sig
-0.630837	4.64611222702618	-2.16564	0.0465937329590933	0.306433506504635	-3.77734	Not Sig	CITED2	Not Sig
0.515212741834444	4.24998212302022	2.16486210471381	0.0466629947162968	0.306433506504635	-3.77814	Not Sig	OVOL3	Not Sig
-0.319928	5.62430111661794	-2.1643	0.0467132013108869	0.306433506504635	-3.77872	Not Sig	WDR41	Not Sig
-0.549134	5.61823	-2.164	0.0467400450818922	0.306433506504635	-3.77903	Not Sig	BCKDK	Not Sig
0.299340209035134	5.00708047024902	2.16344491627804	0.0467892443760576	0.306433506504635	-3.77959	Not Sig	RAB3D	Not Sig
-0.651812	8.13532568959116	-2.16342	0.046791564392236	0.306433506504635	-3.77962	Not Sig	PSME2	Not Sig
-0.347452	6.07392353746935	-2.16293	0.0468353990937664	0.306433506504635	-3.78012	Not Sig	CSRP1	Not Sig
0.318964231305255	3.67392771595437	2.16284091003461	0.0468431480155757	0.306433506504635	-3.78021	Not Sig	ADRA1D	Not Sig
0.209815438606061	3.23933497167687	2.1625217670334	0.0468716526502417	0.306433506504635	-3.78054	Not Sig	PRUNE2	Not Sig
0.353012503264994	3.96186607620646	2.16218416691544	0.0469018232685001	0.306433506504635	-3.78088	Not Sig	DRD4	Not Sig
0.534022781417272	3.68289246004279	2.16214471779924	0.0469053499257602	0.306433506504635	-3.78092	Not Sig	NPPC	Not Sig
-0.767624	7.10555398390057	-2.16152	0.0469614858444975	0.306433506504635	-3.78156	Down	ANXA5	Down
-0.607991	7.41940774742958	-2.16147	0.0469661225969814	0.306433506504635	-3.78162	Not Sig	TSEN34	Not Sig
-0.53191	6.10545720086645	-2.16128	0.0469825488483584	0.306433506504635	-3.78181	Not Sig	TBC1D1	Not Sig
-0.622508	7.79420979030387	-2.16123	0.0469873342438413	0.306433506504635	-3.78186	Not Sig	RTRAF	Not Sig
0.39659825984902	4.69921648668623	2.16090629666623	0.0470161866336468	0.306433506504635	-3.78219	Not Sig	ARSD	Not Sig
-0.79738	5.17005422881164	-2.16081	0.0470251158525817	0.306433506504635	-3.78229	Down	NMRK1	Down
-0.630445	6.8539872854419	-2.16063	0.0470407826489837	0.306433506504635	-3.78247	Not Sig	ATG2A	Not Sig
0.353503583805407	4.60188738117166	2.16020482973829	0.0470790742193046	0.306433506504635	-3.78291	Not Sig	RAMP2	Not Sig
0.456562732224674	5.12023247876648	2.16010651477012	0.04708789452045	0.306433506504635	-3.78301	Not Sig	GAMT	Not Sig
-0.530163	4.77842381804105	-2.16	0.0470978241882786	0.306433506504635	-3.78312	Not Sig	PAK1	Not Sig
-0.623664	9.1718235827231	-2.15969	0.0471257255676566	0.306433506504635	-3.78344	Not Sig	S100A6	Not Sig
-0.746317	9.42386111546214	-2.15949	0.0471434080348475	0.306433506504635	-3.78364	Down	LYN	Down
0.385328487625266	6.11742890718706	2.1593578151176	0.0471551140615402	0.306433506504635	-3.78377	Not Sig	B4GALT2	Not Sig
0.409825704572992	4.34542	2.1593570864692	0.0471551795240488	0.306433506504635	-3.78377	Not Sig	SLC22A7	Not Sig
-0.540338	5.11661046866372	-2.15932	0.0471582878657529	0.306433506504635	-3.78381	Not Sig	MSL2	Not Sig
0.415798039402757	4.40171672462621	2.15901924833783	0.0471855402976999	0.306433506504635	-3.78412	Not Sig	DPYSL4	Not Sig
0.58577645821181	4.0267927674062	2.15856711929185	0.0472262004306752	0.306433506504635	-3.78458	Not Sig	KCNQ4	Not Sig
0.260011745663031	3.98915991078071	2.15806014882456	0.0472718310043705	0.306433506504635	-3.7851	Not Sig	NCLN	Not Sig
-0.632888	5.73228977065438	-2.1572	0.0473489301903399	0.306433506504635	-3.78597	Not Sig	HPRT1	Not Sig
-0.29254	4.83149852351136	-2.1571	0.0473581055396038	0.306433506504635	-3.78608	Not Sig	FAM13A	Not Sig
0.443373590660145	4.15581634225991	2.15692682676833	0.0473739846829144	0.306433506504635	-3.78626	Not Sig	CDKN2A-AS1	Not Sig
0.518493785048808	3.57205967285699	2.15635629867709	0.0474254872861643	0.306433506504635	-3.78684	Not Sig	HIC1	Not Sig
0.476326925549507	3.94417007063834	2.15633666434823	0.0474272606335984	0.306433506504635	-3.78686	Not Sig	SEC14L4	Not Sig
-0.869329	9.77036409095259	-2.15624	0.0474362676795968	0.306433506504635	-3.78696	Down	SORL1	Down
0.462999255265289	4.3659955149646	2.15585326908977	0.0474709396125717	0.306433506504635	-3.78736	Not Sig	SEC14L2	Not Sig
-0.375775	6.18240018284524	-2.1558	0.0474754416023157	0.306433506504635	-3.78741	Not Sig	DUT	Not Sig
-0.474278	7.48490596416156	-2.15568	0.0474869014488446	0.306433506504635	-3.78754	Not Sig	STARD7	Not Sig
0.458615434168758	3.77921118373736	2.15560261048514	0.047493603442984	0.306433506504635	-3.78761	Not Sig	NCS1	Not Sig
-0.935729	4.4724420223459	-2.15553	0.0474997644814349	0.306433506504635	-3.78768	Down	PMAIP1	Down
-0.595631	5.18123393714071	-2.15549	0.0475035112506892	0.306433506504635	-3.78772	Not Sig	SUMO1	Not Sig
0.298510706838615	5.1936	2.15527175266515	0.0475235339712122	0.306433506504635	-3.78795	Not Sig	KANK3	Not Sig
0.315058397469483	5.28595082219545	2.1546985455617	0.0475754295181995	0.306433506504635	-3.78854	Not Sig	PDE1B	Not Sig
0.351128145725497	4.66448061822949	2.15446015724766	0.0475970275236028	0.306433506504635	-3.78878	Not Sig	SYN1	Not Sig
0.346718632856948	3.88884731458864	2.15427925114484	0.0476134236828989	0.306433506504635	-3.78896	Not Sig	FOXA2	Not Sig
0.350955121785616	4.14445877721309	2.15427177036512	0.0476141018047885	0.306433506504635	-3.78897	Not Sig	PINLYP	Not Sig
-0.413926	4.97575819296233	-2.15396	0.0476425834107334	0.306433506504635	-3.78929	Not Sig	VAV3	Not Sig
-0.363301	5.37900295520334	-2.15387	0.0476501404685373	0.306433506504635	-3.78938	Not Sig	IDS	Not Sig
-0.522973	6.75125173388774	-2.1536	0.0476750343421252	0.306433506504635	-3.78966	Not Sig	MYLIP	Not Sig
-0.465433	6.29361354006181	-2.15319	0.0477119704906761	0.306433506504635	-3.79007	Not Sig	ME2	Not Sig
-1.04984	6.64482829708403	-2.15318	0.0477132783901598	0.306433506504635	-3.79009	Down	OAS3	Down
0.401273490085369	3.59317910305012	2.15295871150763	0.0477332670848081	0.306433506504635	-3.79031	Not Sig	AFM	Not Sig
-1.05874	6.63283722652235	-2.15276	0.047751010258984	0.306433506504635	-3.79051	Down	CHMP5	Down
-0.666799	6.4936411156885	-2.15263	0.0477630915733075	0.306433506504635	-3.79065	Not Sig	LRRC47	Not Sig
-0.26176	5.30733312836499	-2.15145	0.0478704557697403	0.306433506504635	-3.79185	Not Sig	WDR73	Not Sig
-0.597298	6.44333634075286	-2.15143	0.047872693748339	0.306433506504635	-3.79188	Not Sig	CNDP2	Not Sig
0.290090737622553	3.76754017351894	2.15061238134553	0.047946892358542	0.306433506504635	-3.79271	Not Sig	LZTS1	Not Sig
0.384946089495931	3.82959446617054	2.14991560545473	0.048010501316306	0.306433506504635	-3.79342	Not Sig	H4C5	Not Sig
-0.788153	5.55673063189583	-2.14989	0.0480124930941278	0.306433506504635	-3.79344	Down	SCAF8	Down
0.330631825972768	4.90904865303078	2.14974681190837	0.0480259222754201	0.306433506504635	-3.79359	Not Sig	EXOSC4	Not Sig
0.348556512275021	3.98774480810091	2.14966416621185	0.0480334744455303	0.306433506504635	-3.79368	Not Sig	EMC10	Not Sig
0.286390248900855	3.77211000219648	2.1487089953605	0.0481208376831096	0.306433506504635	-3.79465	Not Sig	LAMA4	Not Sig
-0.716075	5.91180758220273	-2.14848	0.0481421350684732	0.306433506504635	-3.79489	Down	IVNS1ABP	Down
-0.497331	5.80304569642987	-2.14795	0.0481899484318919	0.306433506504635	-3.79542	Not Sig	RBM15	Not Sig
0.545133960035759	4.46567724737097	2.14734065390728	0.0482462467113619	0.306433506504635	-3.79605	Not Sig	DPP6	Not Sig
-0.888286	7.16192957517226	-2.14722	0.0482569966825389	0.306433506504635	-3.79617	Down	STAG2	Down
-0.672455	8.53012646556328	-2.14713	0.0482653350393979	0.306433506504635	-3.79626	Not Sig	ADA2	Not Sig
-0.774996	5.35739814212374	-2.14702	0.0482760862802437	0.306433506504635	-3.79638	Down	TPR	Down
-0.741652	5.63214349511042	-2.14687	0.048289383826853	0.306433506504635	-3.79653	Down	PNISR	Down
-0.564035	7.72984714749088	-2.14676	0.0482991859565672	0.306433506504635	-3.79664	Not Sig	PSMB4	Not Sig
0.504633691104504	7.13446356761357	2.14667941451166	0.0483069576873165	0.306433506504635	-3.79673	Not Sig	PIP4K2A	Not Sig
-0.301651	5.15401517673776	-2.14644	0.0483292675471917	0.306433506504635	-3.79697	Not Sig	TACC1	Not Sig
-0.597057	6.67734752565825	-2.14641	0.0483312959050526	0.306433506504635	-3.797	Not Sig	STAT1	Not Sig
0.342992856314042	5.58693683653799	2.14609804817866	0.0483603934853616	0.306433506504635	-3.79732	Not Sig	POU2F2	Not Sig
-0.888742	6.07287	-2.14605	0.0483650345627509	0.306433506504635	-3.79737	Down	IARS2	Down
0.318435443148021	4.51626552881385	2.14603487646706	0.0483662031471279	0.306433506504635	-3.79738	Not Sig	OVOL1	Not Sig
-0.920061	6.01964376958953	-2.14585	0.0483832919479351	0.306433506504635	-3.79757	Down	OAS1	Down
0.25332484910086	3.08019522291423	2.14578253098606	0.0483894168305295	0.306433506504635	-3.79764	Not Sig	RNLS	Not Sig
0.286262101756873	3.08632276904943	2.14554138935205	0.048411609466962	0.306433506504635	-3.79789	Not Sig	MLF1	Not Sig
-0.495433	4.88058896195332	-2.1454	0.0484248286986566	0.306433506504635	-3.79803	Not Sig	MRPL35	Not Sig
0.666665658467757	4.38359081931574	2.14537891250698	0.048426567761212	0.306433506504635	-3.79805	Not Sig	GFPT2	Not Sig
0.298380727802656	3.45888549852157	2.14521903562285	0.0484412908583044	0.306433506504635	-3.79822	Not Sig	SLC10A2	Not Sig
0.276526664739349	3.00643078060928	2.14503888130348	0.0484578862619652	0.306433506504635	-3.7984	Not Sig	FA2H	Not Sig
0.255649777011636	4.42205134868897	2.14502028327031	0.0484595997691574	0.306433506504635	-3.79842	Not Sig	MUC13	Not Sig
-0.762769	6.27637979315717	-2.14498	0.0484630106244951	0.306433506504635	-3.79846	Down	TOMM20	Down
-0.403635	4.49407608870387	-2.14479	0.0484810994642326	0.306433506504635	-3.79866	Not Sig	MFN1	Not Sig
0.377519932598707	4.87982961331119	2.14462762379263	0.048495790036437	0.306433506504635	-3.79882	Not Sig	NT5M	Not Sig
0.22594702351145	3.97375390619318	2.14398479724137	0.0485550913414664	0.306433506504635	-3.79948	Not Sig	LSR	Not Sig
-0.536663	6.67093661893679	-2.14394	0.0485593616608865	0.306433506504635	-3.79952	Not Sig	WIPF2	Not Sig
0.221174515080498	3.29117546612915	2.14374422214043	0.048577301814862	0.306433506504635	-3.79972	Not Sig	EPB41L4A	Not Sig
-0.924488	6.94412676854296	-2.14292	0.0486530368861402	0.306433506504635	-3.80056	Down	SNX10	Down
[truncated: 11,041 more rows]

## Sheet: Fig 2B
Figure 2B Supplementary Heatmap clustering analysis of top 50 DEGs in GBS
group	GBS	GBS	GBS	GBS	GBS	GBS	GBS	Normal	Normal	Normal	Normal	Normal	Normal	Normal
A1CF	4.26422276538358	3.23819210235973	3.63993303409587	3.5874978549807	3.5457901408971	3.4722787221758	4.42644	4.23857151976153	3.58641198684861	3.35416092812114	3.77508137851544	4.25848603063109	4.16544684725669	4.57766668656923
A2M	3.48110181873346	3.18438393985311	3.1051081185788	3.29421189626613	3.06864406158527	3.0206364069626	3.60703769634671	3.97563170696294	2.83335862503847	3.74380712860134	3.03145637819952	3.95494915027316	3.65611553514389	4.16649832139006
A4GALT	5.49974146248238	4.79309477599752	4.65462699701833	4.73651500778051	5.10143586530654	4.98820201290938	4.70223964696835	5.51111741048371	4.83323541792954	5.47785746250173	5.22435081345145	5.40220142668805	5.78698586744974	6.33184283159432
A4GNT	5.14256915594599	4.72728434521438	4.97493100949532	4.97180459251399	4.73702910899858	5.02363962190716	5.3200156033473	5.34975601328567	4.98929468234958	5.26315394721532	4.75673511289423	5.21576140992273	5.18122805599053	5.21088328781905
AAAS	6.58927159980851	6.04467768715375	5.95761185301586	5.74349316098534	5.92708026726647	6.11696439060311	6.24867793604507	6.46200570455818	6.15081696379024	6.47507538987144	6.23838212349426	6.68676244932903	6.50938430414974	7.02237491090343
AACS	4.4293566706469	4.46366380331347	4.65861724363866	4.71627411746555	4.76567408528664	4.52279070833516	4.56976291770677	4.26088790558711	4.76592479835812	4.54159	4.60265786187474	4.39992416040296	4.43711804986216	4.4747490938652
AADAC	4.50821328213134	3.99383812478475	4.06995462759399	4.25857455436276	3.96861725748314	4.05864658901988	4.25789377503013	4.3865874639363	4.04998664362867	4.96084302483699	3.87439596898839	4.32077903760952	4.55331497974062	4.27929108733565
AAGAB	5.31792123817498	5.4813254779515	5.33029487752256	5.3659808673673	5.70898270908683	5.24400884467207	5.23166573975279	5.09771287355239	5.30845810754194	5.25824081350414	5.51269764837464	5.53639222975672	5.47408411427559	5.64993300761538
AAK1	4.73145436220177	4.40978495398495	4.36871370726507	4.48867902688345	4.65708332918164	4.38253867932342	4.52079724892848	4.69306857792924	4.37054701579198	4.52786226970612	4.44245364886421	5.05416687583364	4.53308181129839	4.29501922981997
AAMDC	4.37892024401485	4.24348755936819	4.2033003609674	4.08236742724064	3.91652874155877	4.28477326666055	4.47063364646669	4.27718110928097	4.12498847185637	4.59371218546659	4.36915395669171	4.25496207994126	4.63891591418959	4.75207180862588
AAMP	7.20763058920655	6.99506966924482	6.95917406871677	6.86408562806481	6.85203000629982	6.91856201621524	7.09091028262394	6.99726890214528	6.8319415133507	7.22419347628552	7.04061710804196	7.05469112861767	7.43405506585944	7.3162
AANAT	3.80092331519661	2.93088276936153	3.06775268144872	3.03964432403468	3.08096611242387	3.0095986064958	3.40155397449074	3.70488108470782	3.0662117301985	3.53225919901724	3.06677721648229	4.02645617701222	4.12889239054577	4.91396637973974
AAR2	6.08843356488999	5.88337981120171	5.80471730875188	6.15116900685536	5.8480517698481	5.74815093364309	6.04899646909391	6.34822952019842	5.96906468249959	5.9322519778261	5.97698680826977	6.23602362636595	5.79318635497281	6.00826543915979
AARS1	6.6511451526817	6.35226666086035	6.5302094243809	7.2226440138327	6.79111128194204	6.92979750113209	6.59429943853313	6.51553956309092	6.50239957774594	6.6300276908622	6.4787320253345	6.58031682504945	7.04671459572966	6.53892405857103
AARSD1	4.13673545560066	4.07168263384913	3.87594365763021	4.58776134242802	4.10473843707826	4.30849441987821	4.1911178906542	4.61659437223975	4.1649789527239	4.05395709954925	4.10184301124713	4.40240198652656	4.45239994314428	4.79042342042778
AASDHPPT	3.95161337530851	5.10106089539545	4.65994046755913	4.78879438042989	4.90687417337295	4.62111381294761	5.19465904088346	4.42740073284143	5.29595637353481	3.93305810298639	4.87164267031718	3.93410161806669	3.67103371276018	3.51673432089792
AASS	2.80243463525924	2.73139622366019	2.83706139482844	2.7119206669745	2.82040257315174	2.83544554274248	2.97692883158174	2.94033719499228	2.72877870803174	2.93285615593444	3.05677663698121	2.85680628176033	2.85916595096986	3.03963467569589
AATF	6.85668036507427	7.39398858910286	6.86155903570018	7.33819357795638	7.12426397677287	7.55522988203223	6.22490373015591	6.27153458707045	7.26778744538701	6.70706007417862	7.18216204159477	6.72942553413158	6.91294206535488	5.90241444079088
AATK	8.1910897966502	7.59201904630219	7.45025980775942	7.04152456204337	7.20474452385655	7.41739183347295	7.53963098358104	7.28019	7.36557906626269	7.6178228105696	7.70697750947442	7.98890295506536	7.47489	7.99731463667506
ABAT	4.79137025821848	5.73240259442657	5.11920478227334	5.12023805540071	5.37928311742555	5.28222859597046	4.54481052920994	4.33274879434249	5.57836967273355	4.70403102829954	5.55279542957738	4.24885154166627	4.64602563656614	4.17850264526125
ABCA1	4.77129302525485	5.14739075367512	5.28696025591823	5.03370383974832	4.61805544948677	4.93397867274404	4.57336971085623	4.77028286699883	4.25040932181801	4.46776266984847	4.48248833999462	4.66003771037403	3.96847384826947	4.32764452452759
ABCA11P	3.32182230742948	3.20269783156106	3.2234276072833	3.19861670088844	3.52869898457877	3.24275	3.18908295815702	3.32034234184768	3.53218985737417	3.08619850158906	3.22471746679438	3.48777364268761	3.24134259754483	3.21308875862763
ABCA12	2.62878483400315	2.68712228026415	2.84323460734419	2.79152012904798	2.58890422118509	2.62388716871798	2.82686946573032	3.14005556924868	2.65870691589772	3.58576610721865	2.60145438275631	2.69559750978233	2.75517012891723	2.66539524179253
ABCA2	4.48012518173189	4.35699569902633	4.45623107411596	4.44377294039953	4.39729290765519	4.53629140284001	4.69210251652422	4.67011021774501	4.6295349684959	4.56925591409906	4.81329569457425	4.62729357630755	4.91719866165781	5.40523405064764
ABCA3	5.32358193191057	4.39121035431359	4.57625633725318	4.56913700309151	4.69113852478773	4.88608586767537	4.84806064089639	4.82426745265416	4.48245981813555	5.01672223071521	4.52783740131088	5.18249090107104	5.65959812432432	5.8152199705559
ABCA4	3.82580762941295	3.26943174112501	3.4748060381154	3.56061513476345	3.18881768489648	3.59348504183449	3.84737792800013	4.15639854036953	3.35893702935029	3.85196301405652	3.48080025739643	3.8281190310844	3.64622015912199	4.4973649722475
ABCA5	4.63921928386662	4.79243554974992	4.45511312781246	4.46468640085188	4.67653383731235	4.66943488967681	5.09558011383976	5.07766020595691	4.72368978141578	5.0840198344636	4.59659536871236	4.59006097300962	4.62962753287392	4.60620928386839
ABCA6	3.25574890368511	2.73825736675713	3.00699454755927	2.71134209996238	2.71705591909191	2.7905439121326	2.95764439444283	3.16013520967773	2.76112136254163	3.50082701374663	2.58437868571361	3.10859727070321	2.85895254121823	2.7077733680167
ABCA7	5.01956677452003	5.58751292476718	5.63924135343736	5.84767451279558	6.36350374936291	6.11411580847969	5.2898436506669	4.50954118746353	6.04151021603941	4.5484456602128	5.38622983218341	4.56780038353754	5.63777456907575	6.23871680105628
ABCA8	2.93916018527862	2.36221352819252	2.76681804411312	2.6062	2.41230028481209	2.42677422247579	2.80947828603882	2.73384905357342	2.46367535703554	2.90763464847095	2.31816360379376	2.71856380297468	2.7218228059026	2.86199470440321
ABCB1	3.78688308494509	4.47180135755733	3.69018420869699	3.57498264762642	4.01248626003114	3.88269714427883	3.91299855360408	3.83665828945223	4.4719006166666	4.04739654492299	4.63697638549722	3.86916922734579	3.58455200831893	3.72523143872015
ABCB11	4.00257336103601	3.85790828565505	3.71649832733491	3.72430356600713	3.61817244638745	3.53429722313778	3.71175367758877	3.83126991862559	3.66374954331106	4.14016889181856	3.81882921645478	4.02920102662958	3.89502818319376	4.21465731766662
ABCB4	3.24282675763084	3.31545032620562	3.35268193106524	3.24239881532922	3.48463136376255	3.54095117783892	3.5420183832614	2.97263777348084	3.2234193563627	3.54415989691485	3.10716451411282	3.1931235581264	3.38035509884147	3.41152648967318
ABCB6	4.91210952988517	4.64689242710997	4.58898564520887	4.58382634827214	4.27812351202763	4.59080695249322	4.59931100556835	4.76048064944753	4.53972150589584	5.14234829213769	4.49241863463746	4.8927902005386	4.70820369330021	4.73436232238653
ABCB7	5.48416184026831	5.6870798246813	5.62789791326311	5.77115067025314	5.63594486979708	5.87350650363615	4.8574491019901	4.54912485448072	6.00326426739625	4.89208957853614	5.63519081954484	5.07668613453698	4.80050237002669	4.46069295333893
ABCB8	5.20351238950019	4.60778326090232	4.70793	4.59998321072432	4.46772395968019	4.19370162151976	4.63745076721225	5.29236279463422	4.47141804626653	5.23731263325795	4.29268008742102	5.30434571104794	5.42708071364101	5.54326592341596
ABCB9	5.79022785462947	4.92373867371474	4.87948903649298	4.31012223932081	4.39334324835862	4.81905875612306	4.93481487615545	5.02641357021133	4.92486295851973	5.45544776356698	4.95629730006236	5.54595742572951	5.41273069333314	5.98289988598907
ABCC1	5.38369044372676	5.60299961449974	5.47372281041526	5.8262320214793	5.76226	5.86774675391156	5.55446455677103	5.26842246746268	5.34314640004267	5.61673107589462	5.76323528106286	5.26562739414103	5.10240679240477	5.32109019871458
ABCC10	5.10661082141662	5.47439063265862	5.24032668425153	5.3467438228817	5.42904334143569	5.43424453252884	5.33278065672274	5.18823158083867	5.26686880241765	5.00492965888896	5.30637518645621	5.0831747943887	4.8057421290507	4.88447894514375
ABCC2	4.25253381034969	3.72979870642286	4.18961944031238	3.72451850402366	3.82989465129338	3.70359042017054	3.95405001767253	4.3123654164192	3.75554765229354	4.84196903265002	3.39084714279281	4.76429421964632	4.40112956633635	4.32192201331566
ABCC3	5.21430273137968	5.31036144195029	5.42868959884312	5.31151489645496	4.83319577192625	5.18103340653406	4.67097470697998	4.92538223785211	5.16206466871125	4.90593042452537	5.27597181178852	5.43641825655132	5.21663659618098	5.40321940828419
ABCC4	4.05495469133568	4.34831505986444	4.02625786437842	3.73869301319212	4.09187904055342	3.58672844756671	4.10361343542615	3.99734828319051	4.05925730427762	4.49670322081692	3.83864257205155	4.06457046013688	4.12956183334194	4.65484519561962
ABCC5	5.48685974418995	5.66645296318131	5.29248899652177	5.42993112193932	5.83043216197642	5.39434150200788	6.23775051556908	5.78230778101006	5.30478258356492	5.26817760631314	5.63544699223791	5.54540901750814	5.91961912152885	5.87947512020189
ABCC6	4.11419467499145	3.92856731536169	3.76798115073597	3.86645567114404	3.5795482567579	3.85596697903908	3.94498637632203	4.14651581362878	3.90033123869055	4.21192	3.89018000311195	4.2121401841507	4.43176677346374	4.38487125570175
ABCC8	4.52987399907507	3.73592640015959	3.84904620636487	4.12183288578991	3.77146958436422	3.72700285525838	4.0775618108818	4.50853509464126	3.83906994784284	4.50700733483171	3.68004829945497	4.40796774236219	4.69561851590547	5.06407994125391
ABCC9	3.16809159360807	2.80467493794363	2.98574935997702	2.85620122619804	2.89334911486491	2.83752368383646	3.21680675401274	3.22770361784689	2.87697459416375	3.33420207981595	2.68491956903831	3.22102736638185	3.30322377646232	3.31403472003682
ABCD1	5.78271308116274	5.56647667468259	5.65412274791184	5.49121551432881	5.02769402513073	5.49564689335322	4.67085024608225	5.53795586255109	5.50239723587643	5.08446911575064	5.41076849989462	5.69328301692068	5.69389496485786	5.60390155889871
ABCD2	2.40300043313949	2.42271527179076	2.62503177695467	2.61346073855973	2.54076289870792	2.51944351731071	2.64238288803966	2.58108640951236	2.64039240188328	2.57717234790096	2.77214456719401	2.72012511481149	2.36280654064916	2.70118592219049
ABCD3	4.87869398066626	5.93165415311365	5.38091567089971	5.31021408835519	6.36662172409964	5.24994616805499	5.48100798539984	4.79973962812827	6.26155404685552	5.00688697603895	6.14040859165902	4.87150621989791	4.73344596645745	4.61267217565484
ABCD4	4.87687622190539	4.54487186167294	4.70706	4.72888338966512	4.7704905421575	4.77344118218002	5.1016257148725	5.12770537125882	4.65865393744208	5.25247107759059	4.88668993352093	5.10632579792925	4.75868601347792	5.17965296050962
ABCE1	3.95108410947236	4.81633511068176	4.80528457025713	4.55710179032371	5.07358777433246	4.60391453291945	4.48042915893535	4.10002176142663	5.45325136238842	4.31270052422938	5.30985048204174	3.97610860999584	3.96347628942821	3.49199599269938
ABCF1	6.16767579227227	6.46160496666497	6.38663266622665	6.42887655427574	6.66774686018671	6.77242112360321	6.24161458235814	5.90335679896597	6.69526352681898	6.28776357129638	6.73754328066624	6.48641683910133	6.32727260376089	6.05118835103772
ABCF2	4.49749153652775	4.35680065133649	4.27606548745558	4.59025032757833	4.22773169478051	4.3417776284461	4.23581137668405	4.43613731680962	4.3095891906495	4.21561630079181	4.33127529514775	4.41215620276785	4.55012202703135	4.52728
ABCF2-H2BK1	4.30523264662027	4.16260256066691	4.11455241768349	4.18571398496905	4.24234495631095	4.40883198673342	4.0264468336742	3.70907928322433	4.1908727855714	3.84075898654861	4.61657359992483	3.97898027049425	4.98583029292703	5.30544341124141
ABCF3	5.32371518952472	5.25132324093034	5.33590605486408	5.23153937615844	5.06575121395851	5.37806889816461	5.12701889071296	5.34284372535884	5.22815575381679	5.77550804736924	5.04828341463654	5.38903161395159	5.75177305434881	5.65375132332809
ABCG1	5.04377094518326	4.95482897482498	4.91869183327894	4.82310256494035	4.88393611070565	4.70538797197485	5.33994441364778	4.48986564540247	4.7098680045265	4.7242590428879	4.85280376646323	4.67267425297034	4.70322957136258	4.47518378503034
ABCG2	3.69913	3.03004992660071	2.99960258854377	3.12835460212903	3.15896401636249	2.99303393221228	3.95074977305338	3.73424268736088	3.19332787629506	3.85805136105801	3.05584608711506	3.54121289722655	3.36290841955841	4.93198489424585
ABCG4	5.03599682230814	4.12636915114453	4.29172961905399	4.18759371803546	4.21547891801611	3.8780427910897	4.91392248755843	4.93677917242708	3.92428276850825	4.53926200637823	4.25134684778111	5.11278903200942	4.68457213288313	4.93454047428635
ABCG5	3.43271358581264	3.08182303078915	3.34373034053411	3.11763922389795	3.11717003982538	3.04015562456824	3.57848893541516	3.71644751290124	3.15650096576824	3.43941660354051	3.04623820557479	4.01914704754295	3.59973465203979	4.23026150697645
ABHD10	6.17184023598175	6.16835504271612	5.99384093426696	6.05834366429165	6.42584466400157	6.04711369850267	7.04504840930347	6.48298736285936	6.31410387604244	6.85667652563095	6.31898804458913	6.33907628108421	5.9538592329675	5.97073090543563
ABHD11	5.20542860903279	5.08251235533059	4.85863930584547	5.14913932361411	4.83011674422156	5.10421673563223	4.83616546662936	5.02758520871957	4.65114277573038	4.72994768463253	4.60679301525411	5.2508810303043	5.60165078790324	5.91353707660347
ABHD14A	5.10893605480723	4.9644074904576	4.6970612728644	4.98025246635526	5.13407942472155	4.95752732321593	4.49001364787206	4.55937511839524	5.55675291080995	5.15749646704254	5.08676741782201	5.12317439381954	5.57877313865221	5.27154694701978
ABHD17A	8.43101360126677	8.85698008314818	8.69983575068447	9.25009432595427	8.91713427638268	9.07222367283807	7.68601494424151	7.61508447771323	9.36617097263429	8.26445170047991	9.3798863535747	8.54650782699371	8.46055349675968	7.77355315202738
ABHD17B	4.4801367466114	4.33166720167976	4.32866490866188	4.06813498380551	4.09025483384083	4.15542872410596	4.39614065993477	4.76794778665855	4.67154256947515	4.29337100008267	4.17675089220117	4.46575582985029	4.4244799317707	4.43391886553697
ABHD18	3.84939533604614	3.99625089112087	3.66007914401222	3.91414735881746	4.1596108971639	3.62825492747185	3.86985737660642	3.80914456397546	3.5079822875231	4.70196247012594	3.50755341725806	3.94706073402042	3.9618128291631	4.02103298935248
ABHD2	5.25415471447628	6.00145124898328	5.51952652328267	5.39014305617823	5.67430112366029	5.37233792563494	4.52615590988079	4.66182448412042	5.62600472583165	4.2954772949795	5.52857097238301	4.7649246369914	4.98035776566972	4.62046720840584
ABHD3	5.89408074398063	7.50330303957222	7.05615836620741	7.0948919112289	7.05761225002337	6.84702369109835	7.23065743305168	6.0734547986199	6.98460095766153	5.81326588105652	7.20634999711217	5.01104530335949	5.44503284426032	4.97965386002037
ABHD4	6.84674256702096	6.20495499091758	6.6713286834041	6.55103797060034	6.41955698150754	6.26201131111273	6.58897440205465	6.86337177033442	6.2033276593728	7.17992493572313	6.40820373552196	6.93899952796927	7.08459597293975	7.0686149462233
ABHD5	4.85379825137302	5.78261599535327	5.55703135967889	5.08457331996879	5.45998195828849	5.42725755086571	4.31607181052506	4.46866250422485	5.33944146424617	4.44950000548442	5.14672080755124	4.51647607270009	4.25067195938192	3.80948406954012
ABHD6	3.78123220323356	3.54406460090979	3.48846261411709	3.5051309099867	3.5262138097947	3.55718120622613	3.41223780615196	3.46341953144498	3.75128757076288	3.63639884526716	3.70695077017515	3.77227216930989	3.67060414895817	3.85803213655423
ABHD8	4.95103726316908	4.3748954611039	4.40052523451818	4.72811719639643	4.17457818055175	4.62643697598402	4.41853060545433	4.43153099753361	4.09871888832976	4.35208139765628	4.46539429298499	5.01747975504922	4.98439535560928	4.87708019911873
ABI1	5.48620029183414	7.13746602870233	7.21174330718687	6.71861948788302	6.94781002648061	6.89651776540158	6.47837136602731	6.31547187982242	7.24405440365812	5.28139867786804	7.20447103160391	5.12351048645334	5.4070166793809	4.62073146710865
ABI2	4.69729991421224	4.12121097004625	4.41915282439895	4.37597121068296	4.19515266188728	4.34888867118238	4.99589686630709	5.03787315064328	4.18940900607873	5.17731706624744	4.11296656231779	4.86183167381596	4.51438008248421	4.59643219133179
ABI3BP	2.94138089773099	2.68504608793548	2.88891125290043	2.75693567419132	2.66424678703843	2.61482787979369	3.10865601985567	3.10110455191696	2.70927882649356	3.05919086980068	2.75893983301848	3.11330261737492	2.78172575736082	2.86127925460124
ABITRAM	5.52679519052152	6.18084080014037	5.71485892748077	5.72869958366621	5.7584684922282	5.76248013156763	5.12157833672547	5.1430730719539	5.80964535698535	5.44311171435541	6.29003981276249	5.50402151715097	4.94510250136864	4.11024815773418
ABL1	4.9003808263433	5.0644706839361	4.96998113418063	4.97504325788358	4.79289774001807	4.87390135764312	4.8995927088039	4.63036459359573	4.93325163818703	5.02399729483314	5.06354136481859	4.73527638072071	5.20662638183892	5.64672280145682
ABL2	4.54101266767601	3.89647680004503	4.06279427100396	4.26174471117082	3.94208218267824	4.27086973409047	4.45579556879077	4.62141344676089	4.14360971078622	4.71000106947926	4.27029574154196	4.46726770480423	4.47020654011526	4.80959730231541
ABLIM1	5.81827549992892	5.89925271181862	6.19462355955146	5.82961453501084	6.34785240519133	6.35052904492054	6.18934852672604	5.80908491923843	6.36632980045751	5.62473271888199	6.28334818827978	6.24092138248333	6.20918904711576	5.72620097497594
ABLIM3	4.44495662689708	4.78264944190238	4.84188276437208	4.70581034490302	4.34891535506565	4.29613484622651	3.65945766539036	3.90636947833058	4.39797300011892	3.74707092662171	4.41118944293488	4.26305707591381	3.78686280846887	4.0656868735863
ABO	4.61889799536881	4.19690877613756	4.21518070073704	3.79046431632794	3.62627914430501	3.64785484898673	3.95680411574076	4.33831692197756	4.10856891298623	4.50717323112342	3.49250031298209	4.76269770137321	4.10783949787301	4.31668787272173
ABR	5.53156037429347	6.04390643383356	5.92931522653728	5.86340767838922	5.91688759165071	6.0541	5.54304	5.83746953905947	5.73742724554395	5.40688834159837	5.55504388149512	5.37587056999889	5.57505981942614	5.58692876599212
ABRAXAS2	4.90514030619515	5.14525	4.77834957474172	4.95566412227044	5.19519471292448	4.79096583853615	4.92021539820489	4.68278700006146	5.54361657756885	4.86328226018791	5.16252826115746	4.76599268484709	4.48279165420121	4.29124365521679
ABT1	6.51093554664503	6.58114626259959	6.28793789197481	6.52455162055983	6.53251664537922	6.48032882943421	6.12281074253721	6.63357485879022	6.54966923840221	6.24908	6.62005512624852	6.38776999619046	6.83744475056457	6.10023441572066
ABTB2	5.89595243190662	5.64333736721843	5.79941457120131	5.72501041958301	5.45358062367093	5.85505271955313	6.11853673762572	6.20774759947042	5.84196303727132	6.53183947787397	5.88533029794074	5.66300802813497	6.01979341327945	6.12547430222496
ACAA1	6.64703581748791	7.33491511721928	7.0658849611186	7.32733916940311	6.91264358575498	7.18354632225323	6.41632915692056	6.38922967176965	6.99755823954205	6.18543320680174	7.02521409835483	6.33702306199469	6.71936569385768	6.12857688258742
ACAA2	6.35749234455567	6.18707134969935	6.01092703041665	6.24901229992397	5.77908898373588	6.15265658213717	5.73204433315459	5.8137384664503	6.37338310764677	6.68945176371653	6.0549008260689	6.19714686104033	6.58369805542986	6.4332388944885
ACACA	4.84511253438542	4.34558147629989	4.48138632820233	4.35553463950072	4.38736674199608	4.44305364567911	4.76014524987836	4.73606234774837	4.60711	5.08872370495948	4.52745429615108	4.94177087021908	4.76829512165738	5.00166964468458
ACACB	4.48948880329304	4.29752314291277	4.30877448713344	4.31846652035756	4.37607578632715	4.6163922637044	4.69527781652233	4.68222771805906	4.36632352902712	4.42281494367349	4.08960535084184	4.57199958666677	4.79425638399084	5.03826537763973
ACAD10	6.42957751851031	5.97518722799718	5.75607751360393	5.16955209909313	5.61944762384051	5.47558975775621	5.27617117805221	5.76164543495668	6.05296900139262	5.47785746250173	5.53273885289707	6.36196904926011	6.6510454777118	7.0013390149452
ACAD8	3.48105343965601	4.53498023222203	4.15941964361304	4.34372166538327	4.08242433027076	4.20086076892932	3.71442263526879	3.38478139960119	4.19610143034603	3.60303904887154	4.69930930127117	3.62946596012452	3.53084532216989	3.46766220473857
ACADL	3.3809169312792	2.99621303308796	3.05972821435267	3.05234913688977	2.88291923406935	3.1088836444647	3.21347924693102	3.19440281008935	2.94306937336629	3.48245940513999	2.88435094577867	3.4514044221172	3.19880350823517	3.34938732062921
ACADM	3.37829100066423	4.17392654854902	4.56219496407642	4.35406803003308	4.46099277541794	4.49758614457376	4.80005246499106	4.04433633569746	5.35895650120879	4.1714361114591	4.39906817224344	3.92293166970468	3.67708227442634	3.49532685830743
ACADS	5.26804270358431	4.93363862414493	4.93983003590164	4.74326368428257	4.80812369829686	5.04720971993627	4.81794465103318	5.1832321969172	5.07169291126591	5.53470769808592	4.98629136050504	5.14870918460962	5.67401557331977	6.06447939314945
ACADSB	2.89161220080417	2.85986997120501	2.67714804272474	2.66201609547374	2.70942094921009	2.73284432028952	2.83715586035558	2.7464087289728	2.85418608134181	2.93868280799516	2.94933658372567	2.68827724767083	2.92357800753208	3.06874094744625
ACADVL	6.91162361198725	7.57595267796478	7.26330719998893	7.80814321834872	7.59222061648871	7.64967365493534	5.82823457825937	6.12831458566961	7.54300859063371	5.76577413847077	7.40579553388166	6.6185580292433	7.0837091464418	6.72475530228043
ACAN	4.93561594214609	4.67599308491413	4.56561789337716	4.71312306010594	4.59022579560409	4.66546706873567	4.69955198402512	4.81990628720632	4.57127683627224	4.69701922747473	4.52074715763443	5.0124196179853	5.60260434331563	5.81052102384376
ACAP1	6.92332558843744	6.53052883793323	6.48418483727105	6.48838550977166	6.49345785213646	6.79811700323377	5.36343130468829	5.70148477994313	6.64754865276603	6.08457196505396	6.90273011023365	6.78131701759651	6.74229178501116	6.38140440482879
ACAP2	4.48802501182714	4.99363305917567	5.01442090578793	4.66639193420815	5.06782505070037	4.88364974299542	4.81727454168489	4.52253977397264	4.99048637088075	4.20755560840178	4.9343926097333	4.34070255925307	4.14165164308703	3.84064250417992
ACAT1	5.44309884116441	5.6226166480049	5.39128175659187	6.24589943067025	6.19895225648894	5.53616288638326	5.58513630119164	5.0893087942763	5.47438431819738	5.42326493680018	5.77375346935217	5.40191274104347	5.46074055286571	4.94300690355961
ACAT2	4.83008512798078	4.7735820271141	4.72723991883096	4.92818076900696	4.9687158639027	4.71805386996235	4.65707972569812	4.80063483544633	4.80223598334381	4.90102014589476	4.95407790102438	4.63667321375969	4.98364986992271	5.11260640167167
ACBD3	4.06622633860021	4.89035849601002	4.88323859346758	4.91617437514556	5.10176065055346	4.91844436095915	4.56474264737638	4.27516130336867	5.05052588250984	4.29768468295644	5.14596628789942	4.00193244448806	3.99485103603541	3.70087073967501
ACBD4	5.9665945469594	5.50508502079155	5.47783611529886	5.80157572119961	5.85883897214928	5.84668292855856	6.14903016885431	6.38180585150356	5.43595339159219	6.69374290829856	5.58577479597055	6.11057431059275	6.30687426719041	6.79529481587272
ACD	5.04843836796905	5.58572089114457	4.98202075383334	5.28683681487858	5.3875217430555	5.21793867495362	4.76176300342638	5.06758491645122	5.22305898574131	4.5074440229103	5.53542540626685	4.67728629703924	5.37519941635166	4.84830489941574
ACE	4.05357386984358	3.63470226567095	3.68308381851453	3.98079744237928	3.6278595447777	3.94103889473993	3.80541515800053	3.76587	3.96513299561158	4.01314	3.71590103322395	4.06766159204863	4.2233037575019	4.04169229761676
ACE2	3.10572395557488	2.72763440423954	3.06217693017791	2.89204203331889	2.78606084791094	2.9001802641426	3.21338996073506	3.32794339127191	2.95381918772465	3.31486771529548	2.97158912312725	3.26084681245433	3.30338725092195	3.23031075754574
ACHE	4.26707225999128	3.78878883138014	3.77933690067434	3.94617868359101	3.6658721327957	3.9283833208406	3.78135349571687	4.12673677936015	3.93634218710092	4.05335751448627	3.78959677396751	4.21653016933977	4.79179638684646	4.96051962794899
ACIN1	5.7877090012472	6.03443528337337	6.4097691646474	6.32213843985159	6.26252428824253	6.50791627964032	5.08141120896205	5.28575706268099	6.29510464709889	4.92390419916722	6.25505121717555	5.59703244644311	5.3024079032042	4.93344016594956
ACKR1	5.60015185567502	4.68646636391517	4.7414479218851	5.00138180799904	4.40789	4.88874573850494	5.34840724957009	5.72875935056311	4.36876908019987	5.3223827723815	4.68479093498072	5.75063243686413	5.64095519683589	6.52834322492057
ACKR2	5.22481843521197	4.58035559228594	4.71903863550203	4.68286345690723	4.61093766463729	4.47055826919679	5.07086380781764	5.36160485427115	4.71941800049964	5.7154820781918	3.90263037986892	5.51476984326567	5.1061164070393	5.15212687414285
ACKR3	3.70434836788066	3.5146925171949	3.59067463482213	3.25876360582741	3.62036344696582	3.2227847484336	4.18835349443761	4.47236993032701	3.91847353908457	5.26464173056826	3.4004081422911	3.54798865138195	3.71238067087237	3.93824142718414
ACKR4	2.6985057164407	2.36377801338788	2.34846304904848	2.39527507733105	2.47029336227815	2.57603682571643	2.62174707574826	2.76401997312982	2.32782463335717	2.78508316097673	2.41839170941061	2.3611587000006	2.52034910699351	2.45207702367292
ACLY	5.89930685917252	6.57577854751566	6.26197149371156	6.8149273928356	6.44919120459123	6.28583849306479	5.11728171969447	5.37693908523276	6.51002150262243	5.15640658498497	6.83050883779352	5.91927071626155	5.6274237843571	5.44008904178961
ACO1	4.57170515806313	4.47288337945384	4.07023512095199	3.86629369455091	4.15055263975016	3.96651043883646	5.01181485189765	4.61409350334439	4.3181475993347	4.09501329081107	4.76560636324381	4.76246346970941	4.26439521480894	4.02392862644315
ACO2	5.59934818957687	5.59206709503957	5.60402174122986	5.8986228840742	5.2985273792703	5.53606526422794	5.2947883360411	5.28984076033069	5.47553158511457	5.54112409739251	5.37280342519527	5.63288574487208	5.85517396477892	5.64764601208877
ACOT11	4.3179921778629	4.0031048495477	4.23873814411766	4.00184723588502	4.01336538019735	4.21234502204455	4.6011213704878	4.62041009346001	4.11171907482211	4.52655657149943	3.8999121594822	4.37404968689313	4.36892576528276	4.59609739093642
ACOT13	4.38718227401734	4.9590301520105	5.18819469217936	5.43545050184928	5.02507140231269	5.04969247078193	4.36853913732401	4.17065154391399	5.22217334399636	3.95491123523604	5.30305588188094	4.6486840100417	4.53312997459389	4.91319460827628
ACOT2	3.04717971744152	3.09289581220403	3.50940878363496	3.33868629543289	3.22190035054983	3.30794209990497	3.04856170369782	3.30975449147342	3.25827962936102	3.07188761021801	3.31127264811987	3.56126019642703	3.34440227023874	3.65670694428529
ACOT7	5.13241623620373	4.81795921164856	4.65386945889769	5.04026377073618	4.50323070260232	4.71119366734596	4.58123476115921	4.51644842638068	4.61305514262008	4.68107313536707	4.89117132389219	4.76225222011544	5.38075454030005	5.56247080750109
ACOT8	6.26543606837773	6.0466002153135	5.84562731719272	6.18332273386013	5.8648937650843	6.04227806977467	5.76109547757625	6.25045774315408	5.88002718901909	6.47602063630946	5.69419703811251	6.10581817111965	6.51032206298854	6.51081970511165
ACOT9	5.6596415959846	6.53754872227675	7.36623308281468	6.78607978353474	6.51894223123833	7.08083493465264	6.3760545115997	6.46360533407777	6.19922369453264	5.43155491532244	6.18046798213391	5.17866050020877	5.73046179773842	5.24029424898039
ACOX1	4.34234257280843	4.72009349715764	4.61572891755266	4.61809952295221	4.58555205086434	4.63995066075904	4.1638463475339	4.15196247726201	4.41830968930665	4.11879863532191	4.44481608110037	3.83607588065512	4.08686498707635	4.11439308877248
ACOX2	3.99276879185768	3.54103654913955	3.40321078831888	3.5029871233776	3.34542903850738	3.3978242460003	3.5063129030064	3.63786566158499	3.12549817698974	4.32720488232342	3.09747404191595	3.61528901302726	3.91604446229337	4.17395942520685
ACOX3	4.25941996451419	3.86440422859687	4.03790187164126	4.2258722725471	4.14018606694813	4.02484971246939	4.17282566860102	4.01669222746758	4.33652239789339	4.23356532625627	4.14544769659195	4.47945169813117	4.30109944671085	4.32188859634792
ACOXL	2.49333086042138	2.55426556445216	2.50144743143138	2.44444455663358	2.70983582998315	2.47983832085383	2.38908734456287	2.43976644922518	2.40406671133666	2.50166867665328	2.60426502763407	2.52870461302661	2.52558059282505	2.6028571321035
ACP1	5.51960479980908	6.4131555859078	6.18028029146558	6.38202019487481	6.24892741545388	6.29679174388318	6.31300666274826	5.88540789822016	6.67803221092355	6.05702913010456	6.61552156169952	5.74943766788106	6.04185215503177	7.57919663909512
ACP2	5.8255726211029	5.4383649537721	5.72582642099785	6.22204306286598	5.30902306503279	5.16715571635073	5.62343866941377	5.68710026438683	5.49823460709636	5.75261771808982	5.29909921964367	6.0481102895834	5.73310070645491	5.84018320789091
ACP3	4.13091980127392	3.68956104199594	3.82127667208192	4.05702040258528	4.00019680806936	4.17033775386451	4.28148074010666	4.13096781692491	3.66273064696277	4.41575925137024	3.94158523298845	3.7921621143764	3.77107698382489	3.76011268748474
ACP5	5.59173361905012	5.36069114903989	5.37903285618951	5.52948939630831	5.07890318582135	4.67605539659851	5.29050802185947	5.40921957920856	5.56595949365154	5.36219460150282	5.96112407416338	5.70782021818043	5.82611106842721	7.96046965659815
ACP6	5.49430977974303	5.24325245816918	5.33989947125462	5.08167527677137	5.27673082130117	5.74980381079831	5.64542161317534	5.3243414035448	5.57348798333749	5.36719934290512	5.72905598097295	5.55790461911653	5.25421219285394	5.34965844542318
ACR	5.16425940953739	4.72841813560758	4.6819671690606	5.03820097569501	4.58793767843569	4.75446325849187	4.83164683955458	4.73641475521617	4.57469586553885	5.03871105936136	4.83642722297962	5.51975166711341	5.17454779296041	5.45044396090372
ACRV1	3.82637491548683	3.56338220480236	3.55519752838022	3.76934948059339	3.50376817622455	3.67104344633609	3.93050143423924	4.24296843316072	3.5979	4.29963649505999	3.4352180247362	4.05027119052247	3.6148865186627	3.57197794611771
ACSBG1	3.92021017328193	3.48633575048503	3.67873987214847	3.50856936392772	3.53884669595271	3.49109993425717	3.57425689087976	3.66382125777044	3.45253885288818	4.00504764867233	3.4044594475908	3.88710963453073	4.08102040567826	3.84561393020254
ACSBG2	4.23216537460653	3.75225155589792	3.62285182645388	3.50351576764999	3.50830559655551	3.71617264659762	4.36984710537223	4.23882234650482	3.53934163953848	4.44870418660221	3.55129441136647	4.19746186312876	3.66292397339553	3.33321554254394
ACSF2	4.41054714083916	3.48111138697777	3.85465810133234	4.54207313527506	4.20348577501019	4.41191402226733	3.55608206981455	3.83133444830761	3.78009837275112	4.35541809196381	3.82966926956877	4.41719515740654	4.21711902526346	4.77842110488748
ACSL1	8.46265764061481	8.85005517064297	9.51485431197155	8.57492003634152	9.0202461477014	9.35737114732077	9.16693891339673	8.82142973424625	8.84766392844308	8.14227881591742	9.01897251586292	6.95644940739666	7.61721580113434	6.0093051661869
ACSL3	4.38462272612706	5.29002885044811	5.46563749056813	5.11826474591069	5.36534632128375	4.58717886514595	4.6056617325401	4.43019309348344	5.08938056548763	4.28036883776326	5.10616617497122	4.2983448201386	3.91267411839374	4.0245616366847
ACSL4	2.71856380297468	3.61582603756875	3.7002951693758	3.86988965654782	3.42817715851869	3.26456230666387	3.04180140429377	2.8406008763831	4.11172684929873	2.53118382694975	3.82557603968742	2.87868224009763	2.41669914642401	2.21906052444307
ACSL5	5.30011095121093	6.00791496513381	5.80249478396896	6.10386361877057	6.33910033071845	6.54452230983894	4.93371460288156	4.78605097963898	6.01008781095003	4.67009301075119	5.94767365279022	5.7223052031063	5.19533075958611	4.52045372013175
ACSL6	3.57984505321279	3.35184888366333	3.43854223677027	3.55778859234328	3.54351170437714	3.45653745625791	3.8232747928345	3.85216512225641	3.25598721015465	3.7520354812447	3.08089075999249	3.68723056242424	3.61811621513109	3.98694346685155
ACSM1	3.28289988533777	2.9429869214537	3.06097395809485	2.8069632243961	2.75484349127526	3.21350890005221	3.18362200292949	3.22459800813547	3.09216825811227	3.53297414804045	3.48466920720051	3.46209408567994	3.36752685810704	3.63909516424819
ACSM2A	4.04842001475654	3.68314032991709	3.78769590698155	3.5375140017888	3.38240505954776	3.85991811136764	4.01890266571052	3.87872310128533	3.56359788061241	4.7444272543032	3.84348625766263	4.59600810310551	4.72445512812989	4.97033188114276
ACSM3	3.80892661321623	3.53236794092239	3.35365708848897	3.42320518403569	3.3605947012105	3.58805127513781	3.68417006554714	3.67822986927552	3.58743209742342	3.72737227091653	3.52621994463344	3.65994385776724	3.79267591650813	3.8966127891255
ACSM5	3.94597675929386	3.57017491146651	3.59750431162847	3.62762656694406	3.47869691887952	3.6681956356772	4.15468812708512	4.23314175426644	3.57439223155477	4.6119734305049	3.5755090670985	4.1798146895483	3.99003868355083	4.02890845588068
ACSS3	3.84756571202681	3.47304359908518	3.43881303329046	3.61839599800095	3.5935107439208	3.6664376124709	4.05548701603356	4.02686125730847	3.25380102986317	4.69775623589739	3.5763012935137	4.06191689024125	3.76304113319109	3.83209270082739
ACTA1	4.10944479712247	4.00842973914678	3.88356817640706	3.70099067361632	3.65868632696471	3.74708368787556	3.89137256775366	3.76937148928682	4.16100463169279	4.32256305661129	3.98800190148768	4.04874103234311	3.78955837736534	4.20341409709943
ACTA2	3.91416787676152	3.96586709376406	4.00820177312346	3.90770774575033	3.74324455434789	3.75510959060773	3.67315007521485	4.0490256411013	4.03594410435569	3.96004396585685	4.32894693790188	4.26981089728329	3.64045423561835	3.44261148448476
ACTB	12.2265419408801	12.167382252157	12.1076765285941	12.3368812426678	11.934308339255	12.0065290387361	10.6911581736199	10.6428336676584	12.2651888711336	11.0231377099609	12.0864694290804	11.8994581458781	11.8136107968662	10.6487688307214
ACTC1	5.57352338812449	5.24623396282694	5.18198167393518	5.27497197423111	5.2064000381478	5.28988004976714	5.52372893854923	5.49744113025884	5.24227	5.57491277069008	5.18434912126876	5.78382901019373	5.57588307497763	5.38092956681698
ACTG1	11.2478522407917	11.428761307887	11.2242508467837	11.0692411263706	11.0962518789262	11.2304834984768	10.9283771963618	10.8221553272358	11.2952244736713	10.8690459900235	11.164105179796	10.8880020111521	11.1599662626197	9.89863315930473
ACTG2	4.37578635833405	3.99283841807695	4.06112540547582	3.94235302353333	3.70135564866588	3.97209950460231	3.82091506721747	3.77824886226666	3.83760827412259	3.98347956627019	3.80780671119069	4.16067384440052	4.09932054722923	4.39728893905823
ACTL6A	2.61130191552581	2.95828743726816	3.10877400631908	2.8080543817825	3.11571068843274	3.02804206695355	3.01554739488014	2.56103642718785	3.65031092911487	2.73450300600694	3.09751634026823	2.78396238210031	2.71836162966267	2.74020994813825
ACTL6B	4.47733726483454	4.07084067959158	4.18056729776784	3.96335793473621	3.69145056942519	3.92262492711566	4.24242636050393	4.26547446463239	4.09659359425249	4.4601617558967	3.91403537196016	4.43333429319394	4.55625441340398	5.00870026944366
ACTL7A	4.19453813737669	3.78476470042053	3.84733994182534	3.90904350570687	3.86577209907984	3.73222547813413	4.0565934276635	4.18304196183756	3.50427591413189	4.39231841048046	3.41954352636398	4.5946984257442	4.49056694368049	4.93246495321534
ACTL7B	4.91317562161902	4.34327060898819	4.26707307470912	4.3981151119863	4.40965232901569	3.98120763685364	4.7939706587717	4.92394149984741	4.21057106795063	4.61621833814804	3.43038556424186	5.06625405636472	4.95889956472456	5.31075086299134
ACTL8	6.56392429475273	5.50778762183576	5.37696364321458	5.43789	5.40960994901991	5.46114134457183	5.99420666598266	6.41335991873077	5.67347310747635	6.55572304793377	5.74838983312971	6.86883697791603	6.46256081800706	7.10225400218379
ACTMAP	5.04676217215014	5.09837120834113	5.21951842159695	5.16117372096857	5.03841817598166	5.51525144649876	5.00916514008427	4.97636297864142	5.32054910964796	5.47785746250173	4.97110557662202	5.02043155048543	4.57909422007222	4.52110206686566
ACTN1	8.53943321281517	8.89574708348155	9.25103711087353	8.47046075817901	8.61663592620075	8.65092608924212	7.3520265611128	7.48475875451166	8.63672376608034	7.43015669110338	8.6882639075117	7.82317852704799	7.74045184242829	6.5646765121848
ACTN2	4.09211441958706	3.55414779416346	3.69379731439417	3.65053421917663	3.46554633739272	3.56919823846624	4.12693466486797	4.20349353053845	3.58410018142233	4.57095342198283	3.48338968707452	4.23878461652437	3.87555060332872	4.07299740583329
ACTN3	4.58969630881351	4.35609868535227	4.41334679077123	4.64405551228272	4.44072191136522	4.57844149140366	4.22998266518475	4.60173765327431	4.44091639890088	4.92730849538831	4.15709674609826	4.70816187614136	4.82931793589449	4.7557730625528
ACTN4	6.75012135791644	7.60910247481673	7.25382763542287	6.75139985620861	7.12644899036299	7.10506199241467	6.51727372590447	6.53658277770115	7.06713606433624	6.32568244152258	7.18135970098428	6.80873997371542	6.99718237954654	6.15521114761883
ACTR10	6.70890280069851	8.09328812246591	8.13762332623454	7.52598758240444	7.88731023942266	8.0519149658917	7.35335102277762	6.90174994785986	8.09514115734204	6.91863464662554	8.3195711375794	6.56601811657351	6.59708114757178	6.91642968035342
ACTR1A	6.26760419520518	6.35787419740446	6.36830334703986	6.33401396925829	5.98238817654386	5.97175331615408	5.45444239550927	5.6159369510906	6.41380457424109	5.99798668897922	6.01662146004271	5.99468	5.99129425799611	6.03548817799424
ACTR1B	6.8051299143476	6.43593510340086	6.46384610919032	6.7574506968317	6.65313823328875	6.89336063319881	6.50309623078249	6.5014844571057	6.71746527132403	6.51382145643161	6.62383843679184	6.84874769126539	6.83290479693858	6.93004533862234
ACTR2	7.98937860012785	8.49983997819048	7.98281545492593	8.52643700983334	8.65758204790109	7.96668648271667	7.61778230061524	7.22046382787982	8.44400627053038	7.12750589467987	8.50181839082046	7.21616350579189	7.0826419394635	6.19184214107915
ACTR3	8.55413994220593	9.25186672047594	9.35835134235075	9.31863319417636	9.27485309610082	9.14543305287682	9.41500849036435	8.68037500695711	9.27418175514863	8.54500916291125	9.47058350183267	8.31447135579284	8.30593865514737	7.53555933392138
ACTR3B	2.97092859691562	3.15575496472708	3.0891017696764	2.89449077197393	3.13199184325622	3.02812135994657	3.11773314794861	3.08735303112836	3.11097316026897	3.04767989961588	3.12851756221068	3.02852006703109	3.3008054811148	3.1368195676256
ACTR5	5.19532487163137	4.80882135178635	4.78382021627992	4.7545167793233	5.03743536443071	4.98002506049904	5.15511441413594	5.34556952280954	5.15252276462994	5.17066	4.72842915611405	5.03161107003021	5.36310966138269	5.17255191183559
ACTR6	2.97120389114673	3.96529542316096	3.87080930469768	3.89613693055468	4.19387116893614	4.10679124723123	3.68460200780789	3.27317092978409	4.07690297209435	3.24236236765355	4.46450501464643	3.04358432022347	3.12836232574648	3.35213720622092
ACTR8	3.13188521606281	3.4923187746415	3.16687937932223	3.37918789981879	3.46601794824723	3.31718182033503	3.61893677572031	3.48242018698242	3.28707782134694	3.40961408031921	3.52196850184828	3.51328189009036	3.32415698945925	3.51711119146988
ACVR1	4.01179957511236	4.72735747500246	5.04797841935206	4.32131432279713	4.74677236984635	4.9096216727483	4.3664356783272	3.74781506579299	4.5663104164422	3.65301465908857	4.71005398143828	4.05264318127133	3.94257132304741	4.01861979294233
ACVR1B	4.68772234140446	4.43865051950964	4.44307559244881	4.57065579073267	4.40666197308766	4.4958183407978	4.51258296889158	4.57181235411736	4.40205679634775	4.62925145273352	4.36058330299183	4.57279651225256	4.60822769373801	4.55378619955262
ACVR2A	6.3011651780057	5.40983073859642	5.47874799122551	5.45416428921128	5.70812349002948	5.41705004776881	6.06261434174178	6.24198333288883	5.64015582009677	6.28590981935776	5.43359937168529	6.11742990513609	6.02861122106034	5.84951120094597
ACVR2B	4.21181843953004	3.49494495033819	3.66623219823641	4.07827914128024	3.82985341994632	4.00242089937689	4.01391309384104	4.24092961659806	3.65929692415723	4.12980596220684	3.4243643348946	4.41704573802802	4.30419287990648	4.67781648166633
ACVR2B-AS1	4.84049223816102	3.87669030095913	4.12818042245302	4.0089719425142	3.67881787645158	4.18933536229105	5.41633863100545	5.50829887652004	3.92596025894067	5.72285499205676	3.73695115756406	5.31033499228907	4.5272480284644	4.82773096131024
ACVRL1	4.51586505584859	4.04353101857403	4.42828848292397	4.34829644660707	4.13619295196589	4.22578739346599	4.63670762784674	4.74415707303339	4.19740131979458	4.10395391602025	3.96634776328858	4.59043954156752	4.0556580414743	4.34191208486948
ACY1	5.00185499838737	4.90726115964785	4.90860681918235	4.82633343894222	4.65298978241236	4.96002105522267	4.99571389448487	5.03100494805812	4.90630998932449	5.45813717342314	4.69777251339149	5.35902564053288	5.26649617758578	5.58898418542514
ACYP1	3.34977757728524	3.65811965138639	3.45991547091899	3.90482012310431	4.11833347777953	3.72493783608333	3.05434801539623	3.32033926785044	3.94775466377776	3.76353333882911	3.70116301660517	3.29450463895812	3.41153281815058	3.32268748862845
ACYP2	4.16029312934075	4.18581692905757	3.90198812402601	4.23462287133648	4.10469804650165	4.00896066423617	3.99776065701802	4.26988436463212	4.37987606955049	4.23990613368776	4.44957576963525	3.96363007698115	4.36901399581849	4.15805939842951
ADA	5.26771472960811	5.63370770324821	5.39876916606128	5.53931867841267	5.45409819412759	5.59791244934568	5.09438827712594	5.12945747564805	5.49633918594312	5.77924906354803	5.92079069989441	5.53541852129034	5.97292983713303	5.13028446206783
ADA2	8.84027969836189	8.7700255192561	9.07515289865765	9.1129859250846	8.93441515396749	9.15702530952978	8.17459242871832	7.9942242555166	9.07291733403893	8.54496261012181	8.58320507410203	8.35610237184891	8.38490001463692	6.42098192404488
ADAM10	5.39578596262717	6.54275473913326	6.09148427737745	5.9837383691925	6.11443418164273	6.04946623627381	5.67711243801927	5.42099578535927	6.24115349629735	5.22454665816679	6.2816748895394	4.93546972329604	4.89512896524758	4.68856311513881
ADAM11	5.67175941205476	4.78471563116623	4.95292644468862	4.46300964839173	4.36360423898663	4.69182739061997	5.48443303005485	5.36694227431116	4.50506417456724	5.59827703464149	4.42508873744044	5.68012143764939	5.13669696848296	5.1477659543481
ADAM12	3.78880939250184	3.39955136186875	3.51169376063362	3.4471292517466	3.45651604989494	3.34781637767937	3.70000164500804	3.80417653618536	3.45645167748703	3.79896224987643	3.37198308396368	3.87813310359079	3.69103997311456	3.9432598481127
ADAM15	5.61656540350832	4.61801773415392	4.89191629442622	5.12099551908825	4.71865972667401	4.86500792104635	4.98742629114225	5.3967411933359	5.08846266252665	5.68306762945969	4.05206110226192	5.58539605172253	6.0320232403603	6.3229834866951
ADAM17	5.3070078559989	5.49534050404821	5.01803092944843	5.20087370688626	5.28493608706547	5.49664218758458	4.85132049808154	4.69259416631979	5.17311411115453	4.80290894601893	5.42617080520258	4.76513642067436	4.60761893646547	4.74489721490843
ADAM18	3.30023005004028	2.84978415433717	2.8676810372845	2.85178783976484	2.71300244488143	2.78552133931975	3.20493844777543	3.10018559460419	2.78615126350441	3.43941660354052	2.69979588172162	3.45213119032758	3.64707224830572	3.93182038134535
ADAM19	4.79063332413066	4.78199895526892	4.7242505201195	4.72406846575513	4.581	4.95069309819714	4.69338441708102	4.57810656078174	4.71461420938427	4.56686987143393	4.49234723317164	4.49433989135168	4.78428952403995	4.9747870565599
ADAM2	2.64957959213551	2.59046409834063	2.48862657793027	2.4517390557877	2.54032270611222	2.46398498931181	2.5266653602573	2.78646925816488	2.44196363634536	2.91914290620377	2.40202370981373	2.69693178810481	2.58411149344689	3.01142138878394
ADAM20	4.54867548016766	3.98999165927141	4.13358403999341	4.03518000680527	3.79468901331766	4.15867926438124	4.45276306781868	4.69070117083546	3.96153071360552	5.00791842292567	3.58931103682038	4.54564568235155	4.34281699902131	4.72241538887388
ADAM21	4.15798689409361	3.42918226893547	3.45104304883159	3.38003429978762	3.32664976749248	3.40697603937851	4.10015544288659	4.2828398294387	3.32698901541021	4.30226393427543	2.95270733151653	4.00317150962998	3.53355130589243	3.47016593726686
ADAM22	3.46841075021007	3.05546622403328	3.08354282017218	3.24383223322803	3.13300689916058	3.2725226027128	3.74567234686128	3.65702165540212	3.00117993539029	3.98748367454006	3.2965636740228	3.70178363159687	3.49353924959841	3.59555526190769
ADAM23	4.05335171304024	3.75194779135781	3.98901453322104	3.73454848550369	3.89913061661632	3.89830753685744	4.24455248584266	4.46454018316013	3.7859651002266	4.52452384755705	4.15535752968996	4.19874303861994	4.04309437034186	4.05887822507026
ADAM28	4.43110144155149	4.70682377437011	4.50973394706693	4.2185633837245	5.31658912137693	4.99105572446361	4.30373331255511	4.45864618167691	4.96447111441664	4.41220577663468	4.6036200008763	4.50807526744478	4.34483962513451	4.15266181814314
ADAM29	3.51706260184158	3.25169218141286	3.12729527929321	3.2803170044826	3.23057751833628	3.16960157010049	3.46830879018813	3.41834947495138	3.04178301290217	3.85769870553692	2.98198231287139	3.93020204278569	3.83008521149586	3.46965128811487
ADAM30	5.24739469123369	4.47675975624502	4.34853388962702	4.0210807888057	4.04025828671548	4.35231540408379	5.06413301304806	5.4192532589938	4.10537006289525	4.90236216061245	4.07867355464876	4.99482297201609	5.17588748083187	5.30589569078689
ADAM3A	2.68821189069282	2.53720611352937	2.60143797924636	2.7790166567961	2.64099863974549	2.67249568084833	2.72678064916329	2.86424816030743	2.5735663520601	2.97663303122036	2.54525044866111	2.76822301482122	2.98344320783751	3.02635273014717
ADAM3B	3.15804076463361	2.74407571441697	2.69430293852439	2.59153137536962	2.69801160538728	2.87629776084626	2.66758362108993	2.61724769748005	2.69892711702614	3.53194832215952	3.25607736423145	2.85158075115527	2.9145909303341	3.49791970143435
ADAM5	3.63572	3.29656145662362	3.14215318827307	3.22221986734745	3.36454381433546	3.34984349739208	3.63779504659553	3.81042066871934	3.1175239512767	4.06585293614135	3.23747084373989	3.71349137345031	3.46051758611938	3.52906002952256
ADAM7	3.34663067655981	3.25584	3.16401803259283	3.11582478241547	3.19664574162323	3.25350594750121	3.34054130055335	3.29361015657852	3.03998106184381	3.48874492231587	3.31071026369684	3.37470439572941	3.37206808577238	3.39129412071262
ADAM8	6.61542752003268	6.99696968615061	7.04905100154147	7.0036321677626	6.54007826196132	6.93616530010559	6.03707350738536	6.31065076104552	6.89536994142123	5.65955726397626	7.3756969977004	5.90108829703868	6.24209484530114	6.05824340518645
ADAM9	3.30520863629067	3.88290811717608	3.7527204291021	3.85607262994926	3.47869821650375	4.71134038247681	2.98716605312351	2.81127205713364	3.57428570700744	3.43941660354052	3.30714103453667	3.10277019901617	3.10511067330153	3.02328832180594
ADAMDEC1	2.87161541697308	2.8000573453469	2.82286837246267	2.67338482047574	2.60126434038187	2.77398317797808	3.4242035752244	3.61362387422457	2.52917589318489	3.15409765911092	2.87312384100737	3.19191943265624	2.75641004069584	2.78618411302832
ADAMTS1	4.01186356720628	4.08482201959028	3.62069078013482	3.71869493082442	3.51668958161407	3.62990145148383	3.99475409047064	4.13334351533111	4.31647899987247	4.29537188228395	4.38154811098971	4.27439162850425	4.02851928962756	4.84502610357006
ADAMTS12	4.5988325836195	3.44898770274668	4.10321453243896	3.7890165655696	3.69659976910203	3.64457345014051	4.8061934151747	4.93496004572346	3.72056910444604	4.55997742096864	3.49353244172463	4.66779164226548	4.50240924296643	4.94248704458783
ADAMTS13	5.90572301146129	5.13197970541571	5.02556524405897	4.92114514321449	5.21128728157275	5.29578565649629	6.11488751827956	6.32278209297109	4.94728062498518	6.56906715881462	4.47019785636691	5.77576545999387	6.56690606444645	7.28344755144114
ADAMTS2	4.19366648619215	3.8036953260834	3.98523220658287	4.04536038910035	3.87796806485515	3.81710884550554	4.20855961616958	4.07030530484753	3.50081658032571	4.14992326613262	3.42947268628176	4.60353556808407	4.14899624233405	4.71002333988455
ADAMTS20	2.73045856922686	2.46392806133932	2.66259761525988	2.56587948505719	2.45460741909546	2.32478100223177	2.82922184244102	3.00293356888887	2.49004783174899	2.96766552565379	2.43097866687915	2.83768229265622	2.77339339888129	3.05301234163613
ADAMTS3	3.12178	2.68779634792754	2.81491312476293	2.63733424211182	2.51265939362107	2.54212433111327	2.92003162935799	2.89775764190587	2.64691383745629	2.65329409538683	2.68082659269646	2.80868760184902	2.76460244596644	2.96875667134146
ADAMTS5	3.28589412934041	3.28110109703844	2.91899089274286	2.99697895845272	3.36105711933905	3.02621864843181	3.32355314604561	3.21148591043179	3.09900795079154	4.00311435580847	3.14884079236339	3.3311119922864	2.86739856143971	2.96929556437038
ADAMTS6	3.7989723845953	2.98524152422333	3.40004938058662	3.24350595839304	3.24875033847972	3.18080834880225	4.31572374303288	4.52052518370514	3.28560219619841	4.22921598239943	2.4951157026341	3.84508485884896	3.56309	3.88712687256011
ADAMTS7	5.40786206120281	4.51627688545305	4.60719120744599	4.56500743688479	4.58409098753882	4.82665566804857	5.50853	5.8839488217289	4.50213943495419	5.67975560303283	4.55731086138215	5.2262573291546	5.59144057689879	6.09077013152916
ADAMTS8	3.95118832522521	3.5101676269092	3.65261918454105	3.59177954242355	3.44585635855473	3.6501	3.53996102911257	3.99139117336352	3.49450455950486	3.8643436460192	3.38075394775658	3.82889287623629	4.01534059656153	3.96700448110947
ADAMTS9	4.45016317834914	3.33061113197899	3.61547921076366	3.61417564862493	3.37622079151807	3.66766937726666	4.17007304028055	4.76634678432263	3.54979201245087	3.97685576773284	3.29560180888499	4.50815454041014	3.98179771716312	3.86857261377297
ADAMTSL2	4.94657150749339	4.31965370152037	4.25284024559639	4.33272813181886	4.3348306668817	4.29826819230405	4.3655043965692	4.28973260632881	4.48631110885377	4.30846700836709	3.95749545762264	4.78913710385659	5.24122140237176	5.44013945325162
ADAMTSL3	3.05707974404085	2.54138541851817	2.59803170912624	2.98551305090395	2.63275827313139	2.55841583091696	3.4236798477549	3.24306938504828	2.79036447812177	3.67467285701418	2.84725266131459	3.41010476380912	2.94511679111872	3.22566217820836
ADAMTSL4	5.0992202623035	4.92662303228257	4.96221927576103	5.23166836763157	4.64057028561385	4.94922410329429	4.80068802304377	5.17577443186915	4.71887135524197	5.44942592547998	4.44332260176186	5.10583751280305	4.69003650742375	5.37877512270803
ADAP1	7.43407505019203	6.86034645557015	6.79824442210984	6.6760750915561	6.50464061601618	7.01718812957031	6.38638840979962	6.74672657946397	6.80844944426586	7.16193288695452	6.50627864375726	7.24154968201584	7.48822572393989	7.41302583390137
ADAP2	6.07372808529197	6.11594431741054	6.26722978079197	6.52640355011859	5.99718692471447	6.00764879750359	5.40192174643975	5.46756080733962	6.03634519192582	6.03390791294012	5.36318494554047	5.6378518372155	5.81496219191804	5.43504399365071
ADAR	8.77445378820581	9.16194351685555	10.1271541096381	9.22821013248271	9.42235516870699	9.2909493531573	8.66433557701622	8.77038530296599	8.94265744416564	8.45068762246356	9.19164342275329	8.44870784232446	8.72540141482581	8.14152699335511
ADARB1	5.33255466771516	5.04519513596443	4.86296603353297	4.99340257081585	5.03300589929229	5.25222184868623	5.07812397768593	5.01540519973984	5.01051455395113	5.15137286913646	5.26765607802474	5.33932854804278	5.43764431479837	5.62177493771066
ADARB2	3.73743318993115	2.93304337380214	3.55761695635152	3.51346643825105	3.4372547473519	3.29963886395431	3.72331554840842	4.01330666307294	3.28737912816641	4.10395784753176	3.48585200866792	3.5673587696691	3.75207901565819	3.95218947023521
ADAT1	3.71647060342542	4.85500457426351	4.39297528625655	4.27570801992763	4.51626071520726	4.37417233817073	4.19864976249866	4.17127011491807	4.25370682388541	4.67828414780214	4.41579691931151	4.06580635871093	4.30242420588874	4.82363611973933
ADCK2	5.00018186173288	4.62709	4.7052667066518	4.83832048078597	4.65217556794433	4.78564472081768	5.10988203440927	5.28358396765775	4.75544794558949	5.28844	4.70942704914046	5.2203641637569	5.13912840608909	5.15427766510966
ADCY1	4.35144367570021	3.94459491877617	4.02231518137941	4.15179329807746	3.92385622769902	3.98450595532423	4.24785929586447	4.41167813083654	3.74903987502786	4.37705901282285	4.04158446834628	4.49488655287619	4.67427419455753	4.96949825212349
ADCY10	3.49972185313129	2.9572373154507	3.38795709475135	3.30445388157397	3.13455641480442	3.25564370923529	3.73178268461535	3.6597802250096	3.13889760285076	3.91663332592012	3.06018955166588	3.45225070008938	3.38034370409012	3.71576898835239
ADCY2	3.87321123582359	3.52816121239158	3.48768992590726	3.60852038509799	3.40427846301305	3.62235965278031	4.20547875725813	4.38241389044503	3.48349502969021	4.63656836238742	3.47682933833437	4.02364815922421	3.92245195163566	4.28297545104187
ADCY3	5.1146108839418	4.6669069208317	4.73245	4.73478256765206	4.83617355749304	4.90440419367408	5.09649247655014	5.14844124096703	4.65162667960435	5.31596134897838	4.82772929318192	5.37408151301867	5.19388515781212	5.45514335854494
ADCY6	6.3605075399527	5.53416055149973	5.83192924935247	5.82162841377442	5.67745922454305	5.50911789704725	6.3240688772338	6.3924485029669	5.57830424221628	6.47470858002817	5.73986877931432	6.49900635095076	6.16531436772852	6.34046620486868
ADCY7	5.06339265677935	6.70816546051437	6.56276805922385	6.90965121800215	6.95134001804565	6.13390895519677	6.05655241109106	4.94289322344073	6.65603777100845	4.39135604211537	6.40012074178781	5.0009218158624	4.65396743511091	4.28857629033961
ADCY8	4.0065736310185	3.77242183758328	3.62871714403538	3.53019948356856	3.24970649686553	3.58224746027719	3.48270371249446	3.36219052099581	3.49509967277942	3.76566883704198	4.01527997820804	3.95721677356454	3.83966738347991	3.53377675892438
ADCY9	4.14961993903411	4.00308502415644	3.94713787814735	4.31521219968231	3.89956966279753	3.79000708194701	3.95666774234547	3.95682512426563	4.06182339249564	3.93175514688403	4.52972024438679	4.46122749195538	3.84501531450073	3.99355473924322
ADCYAP1	3.86521066577714	3.62323417165494	3.82915937077732	4.18069388223712	3.84890029408457	3.86670742430958	4.35504491918619	4.43051375593068	3.62193186356054	4.33724777552729	3.56561704366025	4.04089284647358	3.96474599023738	4.06955717821282
ADCYAP1R1	3.75035811879946	3.10491598154429	3.1610834162917	3.43543106484663	3.48763289331105	3.22171370869404	3.79899528301134	3.66480254000671	3.04648543861608	3.95394802667137	3.37713688176014	3.67441295616992	3.82981927017747	4.77979955890193
ADD1	6.36389066601459	7.00064619193828	6.85823984114141	6.89814137920236	7.06382685774812	6.9757535108824	6.40512	6.00475873676947	6.88526153749815	6.4794303336914	6.97750855794038	6.37029558019916	6.62062911487092	6.79614651237885
ADD2	4.80740654810962	4.25811069695332	4.28435818825301	4.22502859623291	4.17701184297329	4.37247971814734	4.74919759229482	4.97599010188392	4.28485414641248	4.63393290472473	4.25052315738103	5.07579650795849	4.52938923814468	4.94790487961042
ADD3	8.51743246428633	9.29002721817252	9.02182992387078	9.04916168007057	9.33274693452983	9.00843529111283	9.08816164081363	8.29514809639642	9.27375273086169	7.95420546392745	9.41677337221596	8.44885874244024	8.51042445444857	7.29931343087651
ADD3-AS1	3.56807237062427	3.5374901816833	3.47582358140552	3.63127659139482	3.56619904476527	3.57119351342789	3.84694068788145	3.71365737480082	3.46585902820246	3.8803395397558	3.57339	3.84848246384581	3.61980866601015	3.76240601998406
ADGB	2.6463844109747	2.45547584894293	2.6007526034544	2.55103311119132	2.42820345016543	2.5725326725916	2.64709028247393	2.48209497528029	2.40948189671913	2.72495536929989	2.40741285725111	2.5669065944987	2.62466771826969	2.62475030704599
ADGRA2	4.26234220580083	3.81936870745382	3.95359764838715	3.92047988784858	3.81076801776529	3.85833017649155	4.00584904553147	4.16147149199965	3.92929359826508	4.49156224778158	3.89624458287217	4.45381111163491	4.01540071785056	4.1250872581674
ADGRA3	2.89454090735454	2.80591	2.56662131080242	2.68485202842104	2.52750771456115	2.57289267499084	2.85357069457934	2.9201586793565	2.68696557214389	2.93290271633056	2.60956689434962	2.84567894039429	2.56490195769083	3.08763133829553
ADGRB1	5.28197686790592	4.70880867274609	4.61801672994647	4.99780961074016	4.67687926428873	5.11365185700802	5.54716005416566	5.88606112295135	4.92016527700552	5.73422242403033	4.81321811993577	5.53642394172739	5.80730222844962	6.20648171072731
ADGRB2	3.57122951039529	3.43100432496571	3.48673810805414	3.73468908865159	3.51925856222634	3.56766418264925	3.8972812205237	3.7071181927658	3.54569494485204	4.22353899052092	3.00449367405751	3.65171969604818	3.81696653039711	4.54723711949965
ADGRB3	2.64520276934494	2.56644917412661	2.63816450339728	2.54885485895692	2.60617506239601	2.54231583999057	2.7132309361858	2.84246369163185	2.6592843474853	2.80473292813342	2.67357431879597	2.71380786117505	2.70019047834066	2.89471221780012
ADGRD2	6.08198199494313	5.75259520485129	5.37482717235027	5.31805942808512	5.35569721387681	5.81729356691334	5.57725447748787	5.71516844345893	5.74389119247372	5.57171953886883	5.64901323562664	5.90733571443509	6.23320447173778	6.30063688620524
ADGRE1	5.71199829148162	5.98882547410182	6.00325405159976	5.85972323817138	5.39555472887869	6.85402364084189	5.3426102746611	5.25674265007417	5.50121291285559	6.00203770660505	6.80644503928658	5.78794735056879	5.77007936328603	4.97667084871681
ADGRE2	7.13820772654015	8.66062847801861	8.36164807641744	7.56904245062106	7.30587999891118	8.04933190095591	6.95807665988113	5.95965883328015	7.97179992895329	6.18633937274842	7.5176721022309	6.23874188103143	5.59378719641406	4.9667183980058
ADGRE3	6.5327362274569	6.72757800795936	6.46070013969123	6.28616207888414	6.03789363941267	6.82206822877413	6.49106355341428	6.51753631191667	6.56220259795377	6.36788278479685	6.96522097464276	5.91094941619298	5.69918686069644	4.85542670075348
ADGRE5	8.67128527599808	9.88468319745243	9.75339987999058	9.67129221008814	9.24312060217872	9.63763	7.97875662259744	7.93366654788182	9.33306343460072	7.33208189869854	9.61596241101005	7.73201461884321	7.89362709725686	7.47618440128631
ADGRF1	3.8347000616817	3.88530398823179	3.57934140092394	3.63319018737875	3.57256328985903	3.68087563056674	3.60440784250019	3.95037653971017	3.76631808034087	4.20109836511412	3.45884133443985	3.84858	4.23722531207893	4.6621638284492
ADGRF5	3.11205419867849	2.97214485899091	3.09714386098613	3.05686204040943	2.79607495863574	2.9980640220978	3.65538737425311	3.44223943985699	2.90381096394277	4.24233003845028	3.20065605263412	3.47350352287683	3.17800690214957	3.12192083126266
ADGRG1	5.67704569438516	6.27797825170555	5.75799375183077	6.24192889925227	6.22723421767423	5.89970167460864	5.82621802307094	5.88135445854764	6.95251577532964	6.30050532742751	7.03260415003522	6.50599824156943	6.15847147566399	6.11774976464077
ADGRG2	3.50288010159922	3.09759052053397	3.16170907954831	3.21829074017393	3.13209321474462	3.11482325490382	3.89654061393865	3.97929127316715	3.08269135960313	3.98953995669554	3.22313815433445	3.8550613225411	3.3470976430579	3.49610181356714
ADGRG3	7.45248682968773	7.62860217132939	7.3047814224249	6.71716141653187	7.62103174354411	7.52390649880498	7.11627844858908	7.3510430866091	7.23598547565193	6.67624022325403	7.45792709040887	7.03710935672577	6.69450289321016	7.2498093386778
ADGRG6	2.78721330374332	2.67950319701222	2.8087168550854	2.58830236104732	2.60940135953479	2.57262920261728	3.18137653487985	3.53093294548759	2.65047490049954	3.32120025051222	2.75210265084636	2.93804826831595	2.76444288514068	2.77074360763166
ADGRL1	5.11742063653086	4.68813428163355	4.77605789359102	4.45716094795296	4.70831	4.74360420212652	5.00227931415239	4.73868536907074	4.73219016269965	5.15683186736111	4.77468498494673	5.12974760888182	5.03396134964594	5.35787895863441
ADGRL2	2.64953594411299	2.43623142616667	2.58974106269307	2.43254525650389	2.4812706401359	2.68321870344484	2.7553442690746	2.70193476244615	2.44624540389134	3.33596176535372	2.21760442782883	2.74418157042787	2.61960359798035	2.64640280425232
ADGRL3	3.84940196570326	3.53008492020421	3.57291688573043	3.40268156773842	3.38087210697104	3.41647535046313	3.93530361587662	4.25859267532179	3.42041266444604	3.79120426657012	3.51778062232154	4.03989187304227	3.66392971921033	3.99729681851767
ADGRL4	2.82093487453714	2.64538544745872	2.48453066164779	2.51139231667804	2.61499164782855	2.6775323118938	2.7592869127491	2.76989899005932	2.59913248769722	2.80517125369573	2.52921262664097	2.89230663922533	2.64378866770587	2.69449368639181
ADGRV1	2.99603484115043	2.56531004792057	2.51301712720502	2.60875333219527	2.76173715798773	2.68203214754817	2.86776109275209	2.96038209309638	2.57615440527823	3.45486183988349	2.6412117529503	3.00609714700043	2.85332724638921	2.62031875810012
ADH1A	3.50997022060776	3.42425578227424	3.2767074357754	3.44707882469334	3.04891912825744	3.24056858104638	3.45294017944801	3.28924104893794	3.43314137051036	3.85528040870761	3.63031256731024	3.69822522190542	3.53154874266615	3.5345304182149
ADH1B	3.0730597729891	2.84910881644099	2.8543814167621	2.8833546621781	2.78717319544217	2.82853	3.01385957563408	3.11431839813396	2.83880151710066	3.03376569198142	2.85250280153255	3.06216113588187	2.97760791110948	3.26263247936377
ADH1C	3.6412335758113	2.57604398886607	2.77297016243145	2.62048566023005	2.79790001320196	2.65015303148101	2.94222722574848	2.74113146982444	2.6327621215222	3.50480042900904	3.08521159272359	3.34094825373926	3.14222983022753	3.45651891963904
ADH5	5.30480908031709	5.84275338794746	5.39668373421286	5.66677750003452	5.67793196927463	5.8491930156809	5.96563226728821	5.49324989204794	5.99659740710532	5.47199002700514	6.18702402925944	5.11511510484457	5.25977683998242	5.15477015187129
ADH6	3.84201338774636	3.41759582516597	3.51142454211532	3.21702733586244	3.0905	3.29766750757864	3.76963917086033	3.90960809813984	3.36432532887007	4.10149828342198	3.24529856656455	3.82276081840222	3.66117783391609	3.79776752515816
ADH7	3.66999985229218	3.16994301808846	3.33549767303661	3.36254545309277	3.10651352295893	3.1747126819817	3.55203469879736	3.73628645754724	3.11867748727621	3.8633981719609	2.9839301148782	3.61337162530531	3.41537660444704	3.38104804914263
ADI1	5.22743057500607	6.49893083158295	6.70826919780183	6.31486687590667	6.3527541493042	5.65280006828754	6.1365705869556	5.61885702374692	6.92784288332628	5.47785746250173	5.79830092779757	4.8659107454139	5.02172247370861	5.03252303932206
ADIPOQ	2.97877825216443	2.82716846853224	2.46338275742282	2.63006634712299	2.62012825128708	2.85966479007071	2.97640157709243	3.38897125540928	2.68433944761541	3.07009118800033	3.35245609912884	2.86147389236465	2.84651412406472	3.04633024058738
ADIPOR1	9.73920705350332	8.28521929496218	8.23233668380869	8.01323251372171	8.17773991089968	8.06436037555793	7.97402869977794	8.68357726456308	8.0254304140282	9.20816726112626	8.38989201720283	10.3828771169748	9.96167474366892	11.0954536763466
ADIPOR2	6.3597154868272	6.9667259808378	6.68716119160947	6.99371470441142	7.01417853942229	6.67757384412106	6.47579972351894	6.0848487424658	7.19932391707711	6.27433052377321	7.1071477146232	6.31535089443086	6.39739729863604	5.8745267971133
ADIRF	3.66903828938498	3.35476701649341	3.3189655687214	3.52109659122754	3.02600326927138	3.32130650816949	3.36037674409037	3.2128557469943	3.46700101630985	3.79653762105105	3.18137532018532	3.67834886654046	3.47300201528967	3.96919919010867
ADISSP	5.73201817086378	5.11161548167794	4.81126176743819	4.68015351628309	4.64180891647177	4.50794987549641	4.92866648838984	4.97085941620907	4.72449701019047	4.75468982251931	4.57491079616442	5.13299453252228	5.46693693519439	5.66075599519857
ADK	4.03152710131401	3.95873208161691	3.97857873411992	3.90192706605068	4.78253113681826	4.04192985588453	4.33705672515352	4.23822632222366	4.32240495069487	4.4316838986236	3.99524187734595	3.97966580121919	4.59188246872123	3.62796842242275
ADM	6.63616878756007	6.94279449681563	8.09727820331946	6.92202631041555	7.36693985945325	7.32210853541972	6.84501142916226	6.96492054437781	6.75707188038993	6.3170430943824	7.76564331235493	4.79409254473917	6.17431963526089	6.15651700686129
ADM2	5.96467411991576	5.69700801066996	5.72354020298469	5.67573353813486	5.52738050887785	5.45066466219404	6.20313066966653	6.21930381382556	5.69808823678156	5.81461120662689	5.36241984818551	6.02745929832209	6.32239582985973	6.68428319182246
ADNP	4.86657518054161	6.53539144115945	6.14743353343042	6.22577080303905	6.36205581966758	6.37968806191221	6.06038213657898	5.28266055977587	6.70272085579503	4.83207949481424	7.04208521033621	4.84930903679969	5.12272920151953	4.11379201319586
ADNP2	5.17186780690508	5.66271391365006	5.44155229401246	5.4593449547809	5.79097030553201	5.80804496327219	5.26786678190031	5.30589389975167	5.6356495538071	4.92746859200223	6.16255288734085	5.28566257332805	5.22390876773413	5.61954704559672
ADO	4.41765813371284	4.65580588770298	4.7925510307329	4.71264967803116	4.95560397505553	4.58550729428862	4.69647330254178	4.45148656195235	4.77928786266308	4.30056520747513	4.82350365917954	4.44892501693194	4.44769105060728	4.21084969798091
ADORA1	4.59700815778094	4.25077704659172	4.22041500958664	4.33845901382263	4.1727496307691	4.5189250127714	4.74129220145053	4.90156133151443	4.18013547340185	5.10247949769823	4.19411214554031	4.78788441408922	5.04768280427522	5.29027568697506
ADORA2A	4.76427990912916	5.40765450617151	5.39735399998628	5.37749149381813	5.5283173355758	5.30631349431489	5.73206014763936	5.5327669300264	5.48182472736088	4.72340469029946	5.53355910598122	4.91280169802224	5.30673122835719	5.07005080103185
ADORA2B	3.91029120624223	3.74857408320742	4.12672481197191	4.09166205853514	3.99833995751378	3.86409504014591	3.93072944940684	4.10252744548562	3.67947176806393	3.87482702713887	3.72096019936857	4.3469596517653	3.79072837375807	3.85790062246114
ADORA3	4.73092266499134	4.67583822202918	4.20535878801574	5.27203456147588	4.17289528331625	4.91993575582401	4.5812181437329	4.57502318472116	4.95197261254131	4.44204552959204	5.64921621124167	5.07844122002695	4.73344596645745	4.60654106799973
ADPGK	7.67867055374324	8.15009587939341	7.88671198154875	8.06041	8.12728882958205	8.39385088833691	8.01037182281949	7.59400310069917	7.74344473423014	7.36985535483731	7.51117979160173	7.6324076621577	7.48927	7.02844398125764
ADPRH	4.66747064352416	4.25640598822396	4.05926247491903	4.38495744631943	4.13387834541939	4.22930615095694	4.58667762484889	4.68581318888731	4.02462345704964	4.73755919199897	4.28108677253214	4.90082089200651	4.59851096603921	4.87312245055465
ADPRM	4.44401172399959	5.06883570344251	5.01919617271836	4.5533460328293	5.25327873918592	4.79686601239007	4.96470679352448	4.94770778589271	5.8394341454333	4.78524442352675	5.08319098365613	4.28747110446516	4.67927037434656	4.19818285232482
ADRA1A	3.10993820634285	2.88523081846902	2.91359795549802	2.92030520322974	2.85743020835308	2.78293386777725	2.90209831256857	2.9874826303286	2.83977155524165	3.21257128037422	2.90520774954359	3.12784710204385	3.13896647786917	3.36333780229481
ADRA1B	3.2292204623243	2.98460373870892	3.1121573021906	3.32566094221957	3.03773766414411	3.13462709426894	3.03327084834305	2.9986544840433	2.83065128128642	3.16322154243228	2.88254600833617	3.60222548933454	3.70497414810781	3.36215461694756
ADRA1D	3.85210338733144	3.42711501414072	3.49695439823098	3.50193409560005	3.2465941302889	3.54265875478489	3.53375942173523	3.73791177611205	3.42466484712075	4.07330144076536	3.37464049326846	3.89538596181318	4.01869698095103	4.30926732121816
ADRA2A	3.44100653646487	3.19280783748595	3.17707857070123	3.21158502958403	3.18828045883881	3.02523498759508	3.07054621408486	3.31671107388676	2.86153623610149	3.79852855179417	3.01324799848775	3.44246490877025	3.21877014115835	3.15111626702883
ADRA2B	5.09347482223612	4.26004782532187	4.73698608534115	4.61896206293988	4.23614117594406	4.53228599057552	4.53569189828966	5.06279755677177	4.28395445932283	5.12248723361193	4.02493035907159	5.01660082192833	5.42734771996473	5.69073259807379
ADRA2C	4.95581974328242	4.8942347692485	4.50679282293965	4.68123088941933	4.51410301525334	4.75824209088729	4.52007520895562	4.53020596444068	4.60815541192234	4.85481062546136	4.50699051179099	5.01400644545723	5.17435070967305	5.5079199497939
ADRB1	3.32022483388739	2.99889827122842	3.02143548916454	2.92816605990544	2.78604992839583	2.99248732703845	2.81370600530278	2.87086711203923	3.11309702002411	3.40285120537876	2.98363666720144	3.13083068697478	3.4104145376524	3.49093177766999
ADRB2	5.66577145459458	7.17874586217937	6.58572026538337	6.43088135940952	6.67366792632105	6.70438046930858	5.9637217374344	5.98529844189395	7.14515906060093	6.39724830548292	7.13210295352007	6.67881678070281	5.96742131231198	5.76580634121934
ADRB3	4.50516201820068	3.95610022862684	4.11850895047282	3.97397896961995	3.85702477266717	3.96456	4.38054333929861	4.44146879779751	3.84630765685355	4.79995163438125	4.0294863032426	4.52458784721608	4.53633987904532	4.69873511632114
ADRM1	6.67917650820934	7.10593255525349	6.89626010369686	7.12664563004566	7.10474178763823	7.21183571654267	5.9214548885211	6.44580905893426	6.93787687290964	6.37185535975301	6.68969879260916	6.33855844947902	6.94808278179711	6.77278176688322
ADSL	6.20037494980265	7.00534572923967	6.87428292827783	7.09169616690617	7.21079838168187	7.25822973255379	6.88643995034731	6.36124167241158	7.15283878566491	6.11428736924091	7.29436111835445	5.99449523819964	6.44266777208221	5.4052474869324
ADSS2	6.03367757568291	6.69852674892057	6.47428142402325	6.69425446440776	6.63031319688749	6.76065568382258	6.14948230920533	5.65969677420878	6.80496340531461	5.84927931752037	6.48861254594324	5.64880795903956	5.33800608430739	4.99860915052668
ADTRP	4.4480462893748	3.54127140201493	3.76183781642508	3.68521072309233	4.0041	3.85896213470753	4.73267264668369	4.06663860955344	3.79881673102831	3.93827707579855	3.6758524741978	4.85058858915495	4.20946098667685	4.09262558351304
AEBP1	4.93754744782601	4.32720008488313	4.47820878307049	4.54834231192063	4.36124476492168	4.4184281562903	4.86778101350188	4.79414985992426	4.46236254839608	4.77449719394027	3.62211168347658	4.99424259635796	5.2405104746077	5.7084428034893
AEN	6.62187429645587	5.91055993756034	5.87145880226109	5.32875389243477	5.84334088993167	5.99470873502868	6.70240567164678	6.74272386535773	6.05123573183356	6.56427372040587	5.73954869856628	6.54769657391174	6.7134453467296	7.15116026340618
AFAP1	2.31192824319488	2.40183240753044	2.49333086042138	2.35533769677406	2.36512727795954	2.42392092431162	2.34063251200171	2.2379393194696	2.39578987924053	2.59239023683766	2.3455869864928	2.37346572365871	2.40390142953398	2.34162904677914
AFDN	3.32186986752321	3.14862470193784	3.1830904232964	3.1919086947531	3.05444539936864	3.3223625400675	3.21574374567995	3.39175599470024	3.11001744209873	3.22492008127221	3.28042039313395	3.24235979935893	3.54934476132153	3.49343513018112
AFDN-DT	3.23588984339841	2.76851434047304	3.08216557556038	3.12271173564943	2.85176474503579	2.89816795896946	3.36785194518101	3.37993877583228	2.8273884524279	3.2303404625946	2.92141299161363	3.49529534661519	2.91398430375328	3.45541949599437
AFF1	4.96111610037481	4.90993837258623	5.17841301696495	5.10575675376097	5.01096751084942	5.03325268456188	5.01986	5.31965320986666	4.78121414150732	5.18936509900284	4.77615839838976	4.95439503512587	4.41579627287787	4.8483032567788
AFF2	4.04887201345402	3.66734756296262	3.61302	3.69148967554683	3.38729071568141	3.57008956368513	3.92994738222608	4.12732748673489	3.52360227738501	4.31029417203703	3.39775667317772	4.2250958325764	3.93845917911626	4.15027173788714
AFF3	3.89592008730623	3.2993353920824	3.35455594233684	3.31608449759528	3.26974836534645	3.34378220842539	3.5663804290758	3.55780745854569	3.44241808174123	3.75617546836051	3.51221869660937	3.68451601256906	3.76953150682985	4.34614233329361
AFF4	3.61469492105982	3.33104185460623	3.11531760039756	3.32007143865111	3.09812246630803	3.33123068605805	3.74589205223176	4.10446619947621	3.1475913297879	4.05507247080663	3.42297810311912	3.65617906408505	3.95158617034659	3.67186838958519
AFG2B	3.85045253656464	4.30822911517462	3.89285799200845	4.14615127969677	4.3122870741805	4.26345377029198	4.03935363182986	3.82987622342473	3.91220726068806	4.06621826957619	4.39963575776603	3.76400566330873	3.78305635563284	3.80482599025585
AFG3L2	6.27904377888187	6.19213812714739	6.00804480197703	6.18798851333173	6.1036981669587	5.91527473146136	6.42154566134293	5.7775280119711	6.0548202574695	6.56087259493388	5.9053524409624	6.2079742427616	6.47120726467566	6.62261661853475
AFM	3.68257620578043	3.21568956265974	3.36272960792971	3.24035415809289	3.41816619007263	3.24638103885853	3.58189974265812	3.85394054005757	3.10958224500706	4.60822378255432	3.41573940493357	4.04110308047988	3.59315074576176	3.93497113785547
AFP	3.78070977871216	3.53572364735833	3.50026210629099	3.58817442100052	3.56651729032707	3.36505834131157	3.77334528979008	3.95700344025887	3.44068980993484	4.33724777552729	3.20024667473554	3.94625868451228	4.54638019227376	4.54912485448072
AFTPH	8.12702793316672	8.16366685671147	8.17045234535909	8.43442974946347	8.37227878689263	7.97985452045085	7.73525947001446	7.87027999370822	8.09018355658418	8.04227265819501	8.18815865540345	8.10732892415282	7.90415031369106	7.00957011928482
AGA	4.33562456959561	4.3113960995218	4.31864743667614	4.29927919151381	4.68677166952049	4.56256028404731	4.31499342993676	4.06947919652774	4.79721210066949	3.95499836693078	4.73887494271979	3.93278037403137	4.38325513025471	3.89658612083248
AGAP1	3.52413758349392	3.07726417257248	3.29102773646314	3.12138028987569	3.29174401619441	3.3543258689944	3.5403075164108	3.25571171222239	3.20654510731249	3.12301980513106	3.35766582731366	3.38848796377374	3.59582662074038	3.69449370770289
AGAP2	5.05746495236302	4.51402481189553	4.5505221866999	4.52546245719006	4.48418103016776	4.41664030903956	4.60438396450159	4.65312576098571	4.54681219579819	4.94139118361935	4.41307	5.01245885679475	5.35067204905346	5.52303765540285
AGAP4	6.28629708944725	6.81261642369007	6.37694326849136	6.59606223939917	6.56756762207831	6.75472049679698	6.4364377395539	6.49328979711975	6.52698626276026	6.38527290806629	6.50076454690168	5.99159459106465	6.58341600365275	6.13115488858729
AGBL2	3.00971773001491	3.09497834695638	3.03866680439585	2.8604574517092	3.03394415843463	2.9964918463159	3.13461273341701	3.43543106484663	3.02765895976996	3.48996883103154	3.15804076463361	3.06351692648237	3.10204804331388	3.06434248594354
AGBL3	2.37215182675154	2.48096840653705	2.2623318708365	2.39566873344255	2.29292120638368	2.39326027324535	2.53671826333461	2.38919121506056	2.39917483572046	2.82557420488342	2.44948587993864	2.3380924135166	2.38711543564813	2.59069766539506
AGBL5	4.92354508761855	4.63555878650104	4.97609720874622	4.82681225226421	4.77214671591325	4.63817245725507	4.14418716794797	4.48686943718957	4.45014473372307	5.15568914457312	4.56432071304849	4.60250703085814	4.90891057374479	5.15949772148405
AGER	4.5807736231927	4.58455401384044	4.51223112842504	4.45866904436433	4.3973	4.89055385063207	4.32228300330674	4.27328014326418	4.44754075295888	4.5164246257682	4.41703228030065	4.44467947526005	4.82470569804271	5.01166442773203
AGFG1	4.6838324241663	5.02201208812968	4.91965471497389	4.91349172408358	4.84126378947709	4.77541013047278	4.57350299321464	4.45314731079513	5.07970960026773	4.23665472345193	4.71125709269503	4.49665246446549	4.3838398265371	4.27677927556149
AGFG2	5.02719992594356	4.37255630293016	4.38987740645968	4.3386394742931	4.34287965016723	4.39861632364352	4.64452049894155	4.67455999133134	4.44896598695049	4.74974105217232	4.39598359996209	5.03349440446011	4.96497322098358	5.2549138441321
AGGF1	4.16839382024953	4.08748715279285	4.06251902733271	4.24251674463731	4.34280625951516	4.17236312034892	4.28709194118687	4.3081946217909	4.40547524781378	4.02376978507458	4.45869537296316	4.09826075826212	3.89604710496894	3.94296611943481
AGK	4.90169359839316	4.9582873495925	4.94772684262369	4.90704615091989	4.99436	5.15559446572842	5.34608281564959	5.19970752124002	5.51695792725208	5.1661103799005	5.11226299105899	5.1184885038102	4.72902178758018	4.51255299374663
AGL	2.98820132421049	4.24303799183187	3.91070780636128	3.66828973362637	5.01529614349116	4.40704913158987	4.84190421145098	3.91914736151398	4.73137625116715	3.18076131884456	4.91613011133838	3.55023007767575	3.45346606017911	3.42653152418714
AGMAT	3.45221414461893	3.17968401789672	3.38363103905419	3.20973655794045	3.29517671239265	3.22015221517904	3.66849441157033	3.33061183264748	3.14526135698219	3.24250421427521	3.54875110002006	3.63247672573766	3.46371853402357	3.32949174558465
AGO1	5.48113437289401	6.40886549230246	5.60476090605967	5.68030365228945	5.98301945927993	5.76365637161997	5.69557352782621	5.63777456907576	6.26102865093778	5.31953990541137	6.0760950770485	5.90412301383334	5.7853838654396	5.21152487921824
AGO2	3.25662841228233	2.98475406176192	2.97205076444684	3.05272449073736	3.28909379726224	3.13045691276281	3.55242941510888	3.95372886611955	2.89353140903494	3.45462750505012	3.08168471630083	3.10693976790251	3.49874888629935	3.97677925546572
AGO3	3.96731574368761	5.57457874650416	4.65660644670461	5.86929590511473	5.49694480457003	5.3149655925674	3.9098949045618	3.79127966807482	4.65214116797881	4.05257169958078	4.67617317859632	3.9993821861023	3.65572049863207	3.92919409231985
AGO4	4.59179379337618	5.20138100184534	4.87301102582494	4.52156897453372	5.04799215121018	5.36561739827639	4.3276811510806	4.43710863945957	5.19870496240218	4.93514434526909	4.48580454048865	4.27772364185288	4.00270174782088	4.06626751054736
AGPAT1	6.60993080222775	6.73651714943101	6.91290554043733	6.84914893997138	6.41279291401837	6.72223313752402	6.16263914031226	6.23034468737747	6.4088497965232	6.01658877212829	6.66700694703426	6.43276774102258	6.28793811521526	5.90242486758892
AGPAT2	6.24888648766913	5.77318261035052	5.84747425599555	5.96441772271282	5.61504906891703	5.92971800306527	5.88687678471582	5.92152792442118	5.57250477286513	6.29319668318561	5.75177263021156	5.91985497756917	6.35883881820553	6.35251723064056
AGPAT3	5.81748074123393	5.07764829514854	5.16434333427911	5.1981667762335	5.13767214627025	4.93208879083662	5.34392131849404	5.63806388681939	4.72119866445848	5.27043962608582	4.99410219664811	5.50274711904675	5.46419643536526	5.82248196884987
AGPAT4	4.64294429326147	4.30470123463748	3.99252605202515	4.21894600740399	4.0095016135483	4.25768483331248	4.73243997080227	5.04274436303374	3.99633229207628	4.30112941447979	3.95963314478149	4.59743029278828	5.03366553050864	5.61467767918476
AGPAT5	4.35497272705531	4.99932749481051	4.76144440562646	4.57278967136859	5.22135118428452	5.12257924754557	4.76168947280238	4.29522002079729	5.11148089676727	4.16018984837804	4.87495752189859	4.41736298513325	4.31377258344862	4.20569900058812
AGPS	4.44360741327361	4.02379667355775	4.07792779828215	4.38054472887676	3.91020669287623	3.75113704445657	4.64141364147223	4.56431374320502	4.29572316934969	4.07023512095199	3.38755740854544	3.61204040681765	3.76425	4.23316235896394
AGR2	3.70741055841276	3.2267591175842	3.47660010335738	3.61885568811532	3.38140649426374	3.48504591204458	3.7742490927366	4.12205237077162	3.31391510030979	4.08116354970335	3.35977482171204	3.71897903809159	3.66689168052332	3.79195681725829
AGRN	5.61768704891178	4.9006516911782	5.3482173389433	5.00605693520834	5.11320096476937	5.21444179206209	5.51253456550199	5.74883374627651	4.90583575230505	5.83360420085896	5.0768496304056	5.60186086440606	5.87778716433037	6.1050591352433
AGRP	5.32355348958775	4.45172764180618	4.6060352493605	4.68713357200413	4.82823692368455	4.50741216203135	5.15365023608466	5.45416428921127	4.51383242203146	5.67107651834874	4.32432506443779	5.56554435690255	5.42902908019952	5.58498369873337
AGT	5.06528796990866	4.54739543544665	4.30616495084092	4.6043086773438	4.34094144958604	4.52735141674357	4.85361683896906	5.14030367291185	4.00162003103281	5.49018247462632	4.57493343054555	5.64769602536805	5.01408938237703	5.30471035256044
AGTPBP1	5.49399418009154	6.28757297549521	5.80417650725439	5.65632528814584	5.88339189956213	6.14024917411883	5.6244891403492	5.47819958167253	5.96021045068668	5.20869047964727	6.02178543871482	5.1220812489571	4.90770761862997	4.6148476636837
AGTR1	3.54299575038466	3.29702010180645	3.27299016704207	3.24530356348493	3.13278843670489	3.17712349675605	3.93035378513108	4.01335395546198	3.33848627160719	3.66447039418964	3.20241826026042	3.70714524136559	3.6496835708087	4.02806449641846
AGTR2	3.24363290950212	2.96850995543144	3.07505512406948	3.02029418700914	2.72978450691296	3.00733135949342	3.32859670725941	3.31323783025001	2.94876370046636	3.57688572357213	2.96548174381502	3.38916156727325	3.19996	3.26405563332763
AGXT	3.37749808878472	3.20917717729151	3.26758206416957	3.30251520999506	3.05312643585105	3.1154683124314	3.29275652711462	3.60863293973329	3.21692098647543	3.41623081732216	3.0391335981506	3.58975100391716	3.73781114924811	3.85120462732332
AHCTF1	3.80418305643918	4.99532476070289	4.65014477702536	4.51433086774043	4.81105826528216	4.56041881823752	4.13362729873495	3.70958352726743	4.82447936674956	3.61008863575093	4.72816005972923	3.84379556306427	3.69810467450598	3.49448476501329
AHCY	5.16941225952641	5.23890882514012	5.09982446942591	4.89652589024281	4.95212177742406	4.95643717765564	5.07542272365433	5.21177521513243	5.22887284145531	5.07947230581044	4.77769418484702	4.7741438105727	5.12126301648759	4.95521553464046
AHCYL1	5.23544116799403	5.79062226290443	5.65492735647694	5.54827262438567	5.82892545247459	5.82696606518049	4.94652805414603	5.03024469673324	5.79071113448525	5.3538231253768	5.67938598463475	5.45584205973335	5.30093870335588	4.92165996415539
AHCYL2	4.35580510536338	4.22276424308416	4.1876	4.26438231930115	4.17965514919977	4.1906922072658	4.70870290350336	4.52064157291358	4.1323749431444	4.79472420507627	4.19148862307284	4.48546445599643	4.29462830980019	4.38801476157888
AHDC1	4.07797712960464	3.74797670163116	3.6621424562428	3.81854682476279	3.98555340031405	3.71632037015975	3.41729159657327	3.85425425483609	3.7643053369136	3.98652660926586	3.89104978946858	4.48270588047477	4.60021971098034	4.69964390496351
AHI1	3.31740712538667	3.13959	3.07031973436924	3.21606	3.24147647950975	3.03085313922441	3.65657152270667	3.54426917451574	3.0631760246597	3.45954879362829	3.1954321776181	3.64366262441358	3.33446702010898	3.39901599797752
AHNAK	6.0449326295975	6.80385197397163	6.07458533814085	6.62509008595223	6.69115578010805	6.79611336848238	5.75588740006223	5.76587834711455	6.37095851375274	5.82667910862025	6.48140601713442	6.16793426631353	5.98618506515688	5.94124462845061
AHNAK2	3.87129705765709	2.94448255595293	3.0869214313669	3.19713121033478	2.87945641111212	3.07188761021801	3.44940922482021	3.54349	2.95811451421297	3.22555861044477	2.92785008223444	3.38143350264299	3.66259940158846	3.9782879105063
AHR	4.09411181541087	4.58739101777153	4.19081996807144	4.72317809470501	4.68538461912169	4.53207643228534	4.05227	3.67516365881323	4.65774236517266	3.75891583323271	4.29197439900595	3.52441111173885	3.5947173345369	3.73803237843352
AHSA1	6.58538771730174	6.63471647847136	6.66212216165122	6.9454377991558	6.81395497054769	7.42477589633867	6.84734262846134	6.40398093699641	7.05794546433346	6.8480018008612	6.9339403433869	6.86740585225235	6.91794861259594	6.13008727158849
AHSG	3.57572531877173	3.26953392953892	3.41773135310563	3.2956406601834	3.28879053112181	3.20852627027724	3.72522457530266	3.67373351859852	3.17523614673941	4.11607548230961	3.05974768499511	3.73332057448517	3.92146426895298	4.64414056328255
AHSP	7.21880471121258	6.09134545629335	5.90498660963873	5.29886067533022	5.67391943956978	4.73717305886831	7.50540086901624	8.4675278480952	4.91570016183625	9.31380356888338	5.09503065635251	8.89318196608104	8.10431718424298	11.9837232968103
AICDA	3.70392290288829	2.83201043669592	3.07704570374694	3.04497527775448	2.86459187484022	3.07188761021801	3.49007573772865	3.79868668630469	2.69290038961286	3.56965282655202	2.95965053731845	4.14773108424386	3.16482057332082	3.66833894938637
AIDA	4.0676665316923	4.74089454391319	4.92197316020714	4.64068532782465	5.12228163547688	4.54942754878083	4.2820504692551	3.90542394346819	5.02220774015132	4.16114191181653	5.25014012614089	4.47641424847066	4.22632867489398	5.50686332643417
AIF1	8.19927372159752	8.48341460956263	8.67337457314947	7.9759724324693	7.88926852504156	8.17966232916213	7.03672598515198	7.28643320860223	8.39885437301416	7.1523331928603	7.93979856354746	7.81370091121885	7.90459968571852	7.15146311419113
AIFM1	5.03055165715171	5.11483236674825	5.01836330990109	5.33922596021031	5.14084075638303	5.15140853974032	4.50852690369331	4.75636548212918	5.37121669327916	5.15568914457312	5.42271948394174	4.90252230154043	4.99738277743172	4.55584167832807
AIM2	6.17480940989986	6.3226524746739	8.49809416075166	7.62962379492736	6.30940737902736	6.12366339918154	5.63767582742089	6.29081275837235	5.90382566404283	5.05453349423601	5.51799827817378	5.04457950265221	4.9615031397903	5.63276968908793
AIMP1	4.24669676160415	5.3869341422439	5.14331496480258	5.35049474867075	5.60142571380161	5.40602415877393	4.79711348315703	4.24404317432299	5.46527793271755	4.04836924543048	5.65762651021922	4.32701342541452	4.23620752518208	4.07184186036426
AIMP2	5.83944064926564	5.72802589372872	5.9715119058838	6.2033266398649	5.85089154433446	5.97558835377308	6.02719272251721	5.81466903671738	5.83098350257491	5.50661838082271	5.79314324027281	5.67095413310774	6.13073298624019	5.63332206205422
AIP	6.65872474746202	6.50102523720237	6.37395859611624	6.44160396987852	6.66867926747072	6.55830679342357	6.00047045365716	6.35495535351637	6.53105844398529	6.2148846248263	6.52177129073575	6.51810647710821	6.65291433024971	6.07563766319753
AIPL1	4.18626236677798	3.45529274341894	3.62187529656251	3.61125968835572	3.51258909571309	3.35309699600442	4.04531575313085	4.07135419289717	3.67693550792058	4.30373615596625	3.7478664865686	4.23076136866737	3.5784243179183	3.81941196068086
AIRE	5.24497309229629	4.9702598687907	5.11919132051738	4.81485667798762	4.88551168416451	5.08423183226341	5.18338969389666	5.53567651506693	5.03597897658661	6.02830292549705	5.18632090646163	5.33009716957516	5.36024262292872	6.36824178674024
AIRIM	2.42367923535878	2.83060171564045	2.73179669499346	2.77028440807346	2.9032518968038	3.15133328479434	2.86790666447241	2.63749074357745	3.16693408004725	2.54680136943923	3.11783245253273	2.58031889127596	2.51740671446091	2.53559516298082
AJAP1	3.8708490498415	3.43051072915854	3.44340594282356	3.55212269289826	3.40250241735022	3.41209829869778	3.63809501557294	3.80359816142944	3.44373074396534	3.89937921750935	3.31024601352663	3.8687802185146	4.01652358534792	4.23990161005389
AK1	5.62896625428516	5.34943558947776	5.24166154727807	5.20885474080163	5.17716962815566	5.31162529140365	5.07635975209709	5.80300768973608	5.3004229085217	5.89173139792094	5.17956030288543	6.05441633941529	5.98766398252543	6.51737023538698
AK2	5.02152442428989	5.02902124935972	4.9339883865089	5.15536865000044	5.03019148327992	5.21191299704789	4.77964094474458	4.6484473426954	5.36436030976215	4.68418187069937	4.98186409427225	4.97306983282074	5.04402199477998	4.53737281268711
AK4	3.72562299455872	3.28144870916805	3.45121064513992	3.50640211644678	3.32554101534032	3.33825886696695	4.29892746327081	4.18268304057063	3.06882213799389	4.46754641534331	3.0916020377016	3.97735474196552	3.86856719292637	4.05256332771631
AK5	3.37490258776134	3.04768981727226	3.16172043575169	3.28147830961701	3.2272238297268	3.34319301377259	3.89392866816111	4.02887399689082	3.19332787629506	3.29921988503434	3.19173426645681	3.90048135065704	3.54649094858761	3.44013375961997
AK6	3.69199029209536	5.04351180838062	4.83699222554933	5.07942490904356	5.53574994686343	5.15213631760932	4.40305960257778	4.04060035786931	5.12896123884526	4.48457393254658	5.5018734738655	3.5389709039993	3.85125856315233	3.83232358199818
AKAP1	4.78449443737923	4.69393070375866	4.80296743465178	4.8726	5.06430022648165	5.05264905416259	4.6817836562721	4.74580049712404	4.7932829614549	4.90952959684636	4.76059829067262	5.02402426430139	4.9095027030817	4.87420092723406
AKAP10	5.20624766401171	5.35846031817661	5.06005942039745	5.21343107953668	5.84309875074251	5.28636451939762	4.77213787761416	4.8851842921261	5.7106117020224	5.26285409761995	5.32294856674281	4.90559425468856	4.95069939931095	4.99117485243802
AKAP11	4.2716348000763	4.67967951294281	4.63876284439192	4.58742605531842	5.20164884145585	4.90223709175194	5.33545159871896	4.67523523614239	4.6768941527072	4.61400374669081	4.68567260778678	4.52195912824827	4.56914316670957	4.56343406870166
AKAP12	3.64019376811407	3.46083664735092	3.90485951101173	3.26690506045805	3.77001242856477	3.65287602577961	3.94748377648977	3.8136839655476	3.63993756928342	3.89532439219913	4.18311344624511	3.65362489085672	3.85184213526301	3.67432071670089
AKAP13	5.11845439537618	5.75702827929751	5.81862875633307	5.68284570969001	5.80647218964187	5.63046503945036	4.62771148619807	4.5084646962369	5.48413196091133	4.92149955307875	5.56425081654585	4.99017990737545	4.70849305978331	4.45439544227919
AKAP17A	5.38516383548258	6.40932433652646	6.10633361474436	6.21210850188358	6.38773291699115	6.6760870627426	5.34013213355137	5.48570582615977	6.02148737942848	4.98391686202411	6.34213937318772	4.95707091897159	5.48204690264015	4.78329636139715
AKAP3	3.29329621728293	2.95122047852695	3.35746052968535	3.18752533859438	3.02177664098921	3.42195585048651	3.50751579554117	4.1330532769188	3.20442927535548	4.52096197252454	3.14741111105703	3.84209917212374	3.6825493464585	3.94502081681663
AKAP4	3.73409168646325	3.3603372116274	3.31769329497238	3.2336750338367	3.21906298342269	3.12337512658383	3.42608766920415	3.43956894973443	3.22278738101925	3.43380236394775	3.22378529614975	3.62717705233967	3.86724464818843	3.6794966906353
AKAP5	2.90733419609434	2.7486488048077	2.93842951063665	3.19052877791953	2.58296274131881	2.88399182934327	2.78886751477505	2.9930283989017	2.7018220841252	3.10096335708802	2.70285053838265	3.25490083515495	2.76206828023724	2.945
AKAP6	3.62061486431494	3.09568290916546	3.21145376657479	3.27885656579652	3.2301745038103	3.19187885044384	3.26604233894562	3.27554394910092	3.16390791645454	3.68755832807626	3.16301004512327	3.32521520163858	3.51337963206945	3.88509689213218
AKAP7	4.1978159753402	3.8742552723825	3.92437029681304	4.11413891063238	3.91618477114155	3.98750021873424	4.68436640084234	4.59477964151206	4.10805298145275	4.13555274415257	4.01493964009586	4.19144	4.14790375882663	4.51100442948224
AKAP8	5.56935141202727	5.73289012558047	5.60748452478272	5.84362092947354	5.85480399581185	5.71835063644653	5.62515	5.41080806721596	5.83682583554161	5.33593622750327	5.75798169571234	5.81326888314829	5.65524273293865	5.76420503274981
AKAP8L	5.19324308966697	5.18480150291744	5.08506783338577	4.97835283587988	5.26554117855401	5.48016142918776	4.66990043734947	5.07952214902174	5.17233029325517	5.50852578631524	5.24176833185046	5.11779362607582	5.56247948692904	5.73262263365612
AKAP9	3.2858108237969	3.93791471812382	3.73444225025328	3.80133635114469	4.08400222443456	4.02243070277728	3.64450912684696	3.3414177594796	3.80090586380724	3.66754628529047	3.77588565245418	3.30689541297094	3.35459909179942	3.20561815973678
AKIP1	4.30201786905657	4.25459758376099	4.09630893037955	4.11072036328024	3.90865722870439	3.98023190159399	3.59350363277038	3.89725526021633	3.89969371647725	5.04853453623485	4.01082004707349	4.66379396550267	4.09912643927301	4.19328863564178
AKIRIN1	4.32387954213339	5.30823494142282	4.82744968409633	4.9643016702805	5.19184185785825	5.42157862829834	4.51214	4.4351217765132	5.15083133487879	4.5230515197159	4.88218801298837	4.35907658607521	4.56963653207168	5.14629399120846
AKR1A1	6.81237873063913	6.71315243079158	6.78715731607312	6.83279676041524	6.42560119349664	7.20574332407143	6.74493424145669	6.89003206039556	7.00588068698954	6.86337015205998	6.61582079458129	6.77468152066161	6.43814498455774	6.01592204942783
AKR1B1	5.8355882744518	6.66733569381689	6.40665264143383	6.69873680830037	6.75683993402981	6.50770984424878	6.83332215911886	6.0241310891761	7.08539856903337	5.92154126736036	7.10613613095223	6.17975883580791	6.44111632723997	5.21985823416483
AKR1B10	3.65667316096509	3.19583064507024	3.34051328529166	3.17445575818202	3.25939408355898	3.03077231034864	3.78379029524623	3.78512394483351	3.24860339181101	3.74551357435284	3.00584423520062	3.96659722264406	3.75167136538338	4.0361915552509
AKR1C1	5.22094028092359	4.61065837312984	4.66545294320995	4.62637239645259	4.69383102430248	4.72148036622127	5.32165794767122	5.51947310141748	4.4730205517771	5.65441340308165	4.64789462550383	5.59325602047261	5.58226452099952	5.63770367951139
AKR1C2	5.95524387138236	4.76282725912539	4.87203931088926	4.65330915878018	4.82696788938975	4.81946347219058	5.30563915590567	5.45225605533899	5.1556383385756	5.55815	4.95574231231051	6.13440715312975	5.63768661549761	5.67219247279865
AKR1C3	3.75733574263932	4.11455122637528	4.01191238689189	3.69922803031617	4.06098809565566	3.73821095326265	3.41008080847613	3.19525924824851	6.48242372731534	4.10414168730575	4.3181475993347	4.00561756760115	3.7323079195146	3.47606694927542
AKR1C4	3.1401	2.84476174047127	3.02932238040458	3.14265453889304	2.66554425675994	2.99761920283504	3.03494815586159	3.09140831511198	2.90916998956439	3.8708	2.99758095463246	3.19624764852759	3.0418148714586	3.20111234315214
AKR1D1	2.69041181644102	2.43380449778364	2.53710902880456	2.53162933259275	2.4561574706459	2.55385210282345	2.49802756832792	2.77794134021108	2.3562707844255	2.7352420017166	2.56941644793738	2.57061652407997	2.64637257752021	2.7378912039507
AKR7A2	5.64001258480086	6.01261051146913	5.38331795618202	5.44114302588672	5.52527017594978	6.00635157124168	5.36135369518702	5.67774902632738	6.1547703933972	5.43249626548267	6.02995859755654	5.5486016107112	6.38100351620888	5.77228508119748
AKR7A3	5.15949615688609	4.94206714450815	4.93633564266801	4.68701654595659	4.69522258985366	4.73711301605875	4.71442197191144	5.13251626768482	4.69417611649977	4.81828786542572	4.65085977057992	5.06470652721308	5.27191323380777	5.22505007572095
AKT1	6.20560713732852	6.66247903860187	6.52897956573511	6.36522927967489	6.47236058193793	6.85736121786288	5.89506189615156	4.59875123726581	6.82773731669928	5.57314080524988	6.73754328066624	6.0744539616787	6.20871078568806	5.72339486417253
AKT2	3.84835184121116	3.69358977329537	3.56353155821726	3.41731872648386	3.5352610946936	3.60366723073421	3.65219141974388	3.88142068397671	3.56271175704706	3.93180264846037	3.70895180159451	3.91403017976265	4.23129433345084	4.80662908521255
AKT3	3.87492567472628	3.82774530362197	3.82216292690684	3.74385883574541	4.12774612833772	3.9201614404118	3.91930885331035	3.99209628298005	3.85699057167597	4.32993516827685	4.30957538509847	4.17910781430463	3.87154989457841	3.90792933209293
AKTIP	4.35084602454339	4.81828483155951	4.74250667102625	4.81270465823007	4.93887735590202	5.33698118168112	4.52123173134661	4.05411665098012	5.00275068684016	4.48827393838837	5.13190376185181	4.26728191612904	4.07754404220582	4.30109112791381
ALAD	5.35719990179851	5.01627667915652	4.97421005447985	4.8580193430345	4.97626747100912	4.80944983581259	4.73638091447509	4.87719113140677	5.16838468989112	4.85661156754701	5.10003688925308	5.12072608028011	5.12056222724252	5.22797127156325
ALAS1	5.32553434416174	6.35083719946397	6.66665634225283	6.52075450791193	6.37952404991952	6.4907181384847	5.33343869311904	5.04457363164812	6.44548543825463	5.1418641324769	6.47540730030103	5.0335756489715	5.30717480631632	4.00113338320834
ALAS2	8.14742542686866	6.72343108593823	6.67351880716267	5.82946914868775	6.04221201777952	4.56872896877627	8.87753296399181	10.1512020268844	4.60955224636884	9.65131107846373	6.02654979285917	10.3548107982804	9.56208	12.1572900534987
ALB	2.93825	2.55811617219428	2.80855698444195	2.68874260422324	2.67326196168085	2.80188318192462	2.93327773854882	3.07110603743489	2.7339560200378	3.40558707930305	2.72308089801125	3.0748382983172	2.93153334905503	3.15997510225712
ALCAM	4.8502849970099	5.96080314782635	5.1712288363388	5.44034860177847	5.68003392671314	5.75615894600533	4.85033418945032	4.68174422505883	5.30895351550821	4.55079080060866	5.50687263113711	4.67389060439985	4.58540835295884	4.61659734355739
ALDH18A1	5.1029631417206	4.88587057794838	5.15279302480094	5.26011660576812	5.09849550175466	4.94687232350206	5.07567697375833	5.47879907942767	4.85397956444878	5.32318294367906	5.21911975897448	4.77717415293745	5.45424729210172	5.44361578312275
ALDH1A1	3.91445303394836	3.63895861569891	5.01403572031235	3.81460004624678	4.34755530587313	4.59018191582895	3.31706369114008	3.24776517627256	4.19301428987595	2.91885263464313	3.81179522899698	3.59118862761437	3.28881662476495	3.43285017580895
ALDH1A2	4.17114769992293	3.75683266975636	3.75801039727669	3.75379732001479	3.81682546717269	3.84741444264643	4.01150769061739	3.99931534495999	3.71117670759544	4.64610502113216	3.87206172017401	3.89336051916398	4.01583661154411	4.49135
ALDH1A3	3.38558962644602	2.91038337500101	2.91817711508741	2.86934238917265	3.15190115958603	3.09963799767048	2.85391	3.04303026799265	3.02959271608715	3.59899293529689	2.78029970133853	3.16653623002828	2.9145500633415	3.07457704351821
ALDH1B1	4.09413296770077	3.77284979148773	3.50412290265428	3.58899457473131	3.43457896089741	3.57465232099503	4.67850978895559	4.73320358091371	3.75458082446109	4.54874773633677	3.79201079901606	4.26694244381276	4.06178738956265	4.45713491141815
ALDH1L1	5.25121103239503	4.94002218344055	5.05993454716653	4.84347970803343	5.08556419120552	4.79813351625373	5.3584792227446	5.31271838849969	4.8989594050456	5.60858534667243	4.68110980115556	5.21505329056304	5.69805629449184	5.79009307370627
ALDH2	8.37818030509638	8.20231058789167	8.11128385349502	8.58391546684379	7.95299282931593	8.51943694290961	7.76566310234236	7.23206962332963	8.16511016034399	7.47110312296916	7.74936091329171	7.19926536275443	7.26591994227461	6.16977786607481
ALDH3A1	4.8962078721287	4.09676933372362	4.12379014718641	4.22678214532343	4.15279114109895	4.37438895904972	4.29631478277366	4.28206312451781	4.25897193193687	4.23854714579478	4.11100468157624	4.41334679077123	4.7462575317338	4.84916329935393
ALDH3A2	5.49160790229448	5.44167578664616	5.36068024255619	5.53506409669151	5.56829835852234	5.32546216849859	5.79706010311154	5.78485339253391	5.25805495933213	5.72804888630973	5.27297340834557	5.67299454762667	5.67833010427104	5.62609700873864
ALDH3B1	6.84147731355509	6.32761547199514	6.19772757057237	6.45964646600008	6.02639212881906	6.28795281129142	5.80722314901096	5.89705648064213	6.37738904666249	6.21134786832345	6.15570454602021	6.59567937958219	6.3057644854295	6.32080209694166
ALDH3B2	3.42431264736342	3.29770440860302	3.20396604794324	3.05523001515608	2.83875863721397	3.12415683545814	3.19006740891998	3.28705095037857	3.14144977464688	3.33014256550094	3.33516368349555	3.48626597651487	3.33004641631369	3.42145082147343
ALDH4A1	4.84178099302363	4.34245383998514	4.44162332672731	4.31482034045024	4.1619207425487	4.43029175240767	4.50884211295777	5.00714965166451	4.10088616935711	5.05917861677301	3.81844726000717	4.70371262383129	5.06312575148751	5.41458558950218
ALDH5A1	3.54239627669655	3.76083861326014	3.73586164728469	3.56540210027277	3.97712478437435	3.72155251480208	4.14679452441564	3.96668711581399	4.12197602871928	3.96523087724194	4.0476995610179	3.7335394481906	3.88403631470952	4.73651776816459
ALDH6A1	3.76764016326648	3.74109411632949	3.7775090027045	3.99380372282981	3.79172323274724	3.86986765702381	3.58781691459621	3.63566269868322	3.96494625506482	3.74215423234367	4.2089944972102	4.02425092312621	3.60682589048552	3.62160402717525
ALDH7A1	3.38252252135736	2.96504048857844	2.98368040697503	3.04856017363627	2.94788134614702	2.99175741489266	3.24568571186061	3.22999193095215	3.08796102501547	3.39833920338449	2.8718096609167	3.17878098418047	3.36356301516455	3.43766107001055
ALDH8A1	3.00388406711868	2.9121	2.60986916321963	2.79784611404193	2.84660720986704	2.9051178303194	3.03951179454842	2.94138089773099	2.72801607735076	2.90511079113415	2.72126178544831	2.93271645046797	2.81406590485536	2.8173553958302
ALDH9A1	6.20649225324778	7.37813970224078	7.07169395660846	6.89522997761706	7.20734794843182	7.26314021947422	6.97814378418155	6.47004271950766	7.39463815326173	6.48354878722708	7.23434008975115	6.55232009472675	6.70447709684035	5.65337912021421
ALDOA	10.4035652736922	10.0145777288841	9.82609383205429	9.86040832242525	9.33688899058208	10.3573911248312	8.53198120087085	8.72232294306411	10.2936041500365	9.25240599386487	9.85807834652269	9.78605830750224	10.3016887056013	8.77390680271607
ALDOAP2	3.64249696239132	3.35768136522043	3.49581200233481	3.25326016088377	2.82937053892966	3.16936292461179	3.20758367364501	3.3035157158462	3.38666680489064	3.19983590354821	3.15804076463361	3.75684157512209	2.89526677364722	3.25876360582741
ALDOB	3.71949320059955	3.21380070457391	3.42975669841963	3.43565413445957	3.27200009208732	3.33008152909502	3.84745243723738	3.69556516418239	3.32436977624025	3.96986089018973	3.25434023509768	3.7590649438087	3.61747010856971	3.87348971567431
ALDOC	5.64669213089402	5.54893198736493	5.73925760658922	5.57430456232518	5.94891069172162	5.44096127177875	5.60763606973885	5.64764161525172	5.74248742753538	5.51849521237592	5.74257154840223	6.25862154840728	6.05466481762215	5.34229420268729
ALG12	5.39710657795925	5.46101699845589	5.50201235476051	5.30255294053888	5.28451389272494	5.5494785068308	5.25522298388676	5.15645941551491	5.52667956584458	5.16228273045485	5.91409164828218	5.77184850420188	5.24284445402014	5.41253571400045
ALG13	3.39115821741868	4.0791287740126	3.71941912097953	3.98813084864308	4.35171326013684	4.05882704928983	4.10373299120302	3.77566874078932	3.99720240372751	3.85440611178339	4.08566846804832	3.67710169367992	3.40447703524949	3.48337129990588
ALG3	6.55871346234766	6.06392093091968	6.10878136529496	6.09875804077825	6.31339964889501	5.95898	6.07029130065917	6.29206187222188	6.13597007470944	6.29789598774603	5.69733541445835	6.69317138332635	6.67769761298042	6.88227
ALG5	5.3243414035448	6.18177182455485	5.88514370221855	6.05899656644406	6.06869381798167	6.13579404622883	6.24118351480624	5.75489475169046	6.36632340084552	5.58912416567262	6.14419972538396	5.13028474823208	5.86147845402855	4.67755270359274
ALG6	5.12494902838357	5.3705196358107	5.40161268852911	5.46029065173163	5.36721629404414	5.31173764097451	6.05671779585864	5.55341016017385	5.46163224809587	5.78340413310793	5.41723543132956	5.72235806385912	5.09981222765141	3.86621134617693
ALG8	5.5258723455302	5.04231674774082	5.08490714843159	4.9064397448714	5.20666047232502	5.11979594249595	5.70746635869531	5.39440094790867	5.81879411029508	5.49405974261434	5.09802908046715	5.41184805700927	5.1701367450672	4.79535369827356
ALG9	4.15954740965743	4.00842973914678	3.80109350038608	3.60966905238611	3.76147174175304	3.8856821683595	3.78449859858062	3.70726	4.22262420318057	4.21114608389329	3.87237969305707	4.07629595170503	4.15470710190274	3.94773028327793
ALK	4.54123599416011	3.9357605113791	4.32620970130768	4.15671849549838	4.04700942357931	4.44091756136047	4.38990198294363	4.51941527475054	4.03749989733106	4.79429800454595	4.00315220218316	4.57817352471598	4.5756423113204	4.93595714971929
ALKBH1	6.19584186901871	6.13352658442402	6.37218	6.21109286909861	6.36455992026089	6.02195726147929	6.71258793961752	6.78997636890985	6.53769002790225	6.84516010236666	6.24395356794194	6.34574778375078	6.19915766815692	6.22645844868878
ALKBH4	6.08466531658191	5.75084335728012	5.41361220466696	5.16327554184847	5.28549442962204	5.30013414956958	5.31756050896458	5.39727208223911	5.66678906930892	5.34761788845016	5.57137855713561	5.82848384482506	5.78979113823624	6.56774176433821
ALLC	4.04602213412443	3.51362167594331	3.53961170096126	3.65000624980572	3.46820881828295	3.64487422091516	3.99201545964819	3.72460026458535	3.90388838239721	4.14575500998343	3.20605652522738	4.36605248865423	3.96955589032854	4.44220485622394
ALMS1	3.87955608304064	4.16605842962851	4.06747022239634	4.14722347757245	4.50750219044656	4.24844635215861	4.20128029671674	4.21076278272036	4.14133700285996	3.93204504447429	4.11956239652622	4.01151881872026	3.99271590661166	4.23612770773838
ALOX12	4.42659286843796	5.30584014719628	6.57323389047424	5.73591876664855	5.26399091681982	5.59691051286095	4.12483882206843	4.16925166634878	5.14896040779061	4.62117810990329	5.43292747910855	4.40431369140474	4.75393098161076	4.34661350231331
ALOX12B	4.06384374632575	3.66205562667281	3.5847667899195	3.47153716185429	3.52998801961734	3.62887187879822	3.39262342233657	3.67971525966508	3.57556197323787	3.90922973221391	3.75678362735876	3.94804310526304	4.30947602706454	4.47249250986679
ALOX12P2	5.31493731892485	4.72007748085912	4.9964827847938	5.09999603292343	4.83356349578389	5.08810793322827	5.46768272758241	5.24153970907336	4.77502397862329	5.66197346038988	4.72899087664765	5.4748669144889	5.25759681444543	5.48633085318154
ALOX15	4.26643195610913	3.69999144552721	3.71948022750291	3.98439981101142	3.52271523785789	4.24782247619437	3.71975276690579	3.83939627851893	4.00055689113792	4.06576136638725	4.35749551431966	4.30422939606914	3.95158518832388	4.0649009800357
ALOX15B	3.89793673592418	3.78146096535741	3.72291339463755	3.60804030257334	3.71464505930764	3.74313125749661	3.83948713845722	3.73946806789197	3.58652199490983	4.51254263066276	4.0289723094935	4.33035580772575	3.83314448456589	4.13177727693485
ALOX5	6.74868077249243	7.17516507312168	6.80677420856656	6.99878137730016	6.6104626255628	7.2054638138275	6.02234412172212	5.99893482789039	6.78004594376484	5.85947808735996	6.87985300854155	5.73393505548589	6.39315010697587	5.6931975922124
ALOX5AP	10.0267888180858	9.87589660228065	9.60750405624641	9.50746773962473	9.58133216391093	9.90040660720904	8.73446722836724	9.80097311316266	9.95565290989091	9.99223480902973	9.3912823165533	9.30321392958732	9.75889889740093	9.09295235522243
ALOXE3	4.18541801404314	3.55457052472622	3.74368342910185	3.72567947588682	3.74274373769647	3.73496576507444	4.05163019105644	4.43846574036299	3.43302565199359	4.80399238976397	3.6105275293878	4.54058780756094	3.93554896687651	4.22074201441996
ALPG	5.57045010921831	5.2292913403559	5.20567943552024	5.03580075261701	4.9421718428605	5.10383264192253	5.60739421955503	5.66157262594928	5.22059682085062	5.86155460884929	5.14969143249474	5.88221656697423	5.91721053711324	6.33193636034477
ALPI	4.53186744876806	4.06250951942036	4.07577467065835	3.88175023102037	4.03663898176955	4.05258135953284	4.06993889439202	4.27742211535658	4.06772509289307	4.32889702196402	3.97687615192845	4.40043950646969	4.49443429610132	4.90602905138392
ALPK1	5.06059490775848	6.02873878283357	5.72646069566308	6.29895479650446	6.12338275828261	6.59477913334302	5.55599947810715	5.19476370976546	5.56238847859211	4.95901665449274	6.00750767315307	4.76837375407267	5.19141533928297	5.4711545158891
ALPK3	3.96375765499446	3.84752991924413	3.93067767749638	3.74634953891238	3.86906856392423	3.48447465598642	4.00908095325374	4.33833215172384	3.76953713317016	4.29210920445909	3.66707336437204	3.93064020376604	4.17540332632252	4.69923029398422
ALPL	6.12100151767392	6.18547872696477	7.09622495267852	5.91584742337151	5.88642734538313	6.49134310118749	4.31732411540711	4.46537047025827	5.89353210685188	4.30650414417019	7.51629880834538	5.36871413865099	5.44693185786108	4.83903917584179
ALPP	4.05980544481203	3.37829049983958	3.59757254521192	3.85575141433434	3.48259979647812	3.73479751191596	4.34057996581116	4.34514862745663	3.58588294449521	3.79633151198328	3.6715231351289	4.06076468591465	4.58407424085385	4.65292214419253
ALS2CL	6.77237340306273	6.09258390857508	6.06629540174837	6.53714585569665	6.15751848172845	6.49508586841885	6.62021748840089	6.92082798284278	5.94068136238483	7.15211458237234	5.63835726063818	7.00534248772267	6.59528520153293	7.04842806885108
ALX1	3.40560528260649	3.06821855094892	3.31513553665159	3.24648952993861	3.14106506719409	3.15090454164835	4.13648102512193	3.84301652093719	3.14125661446259	4.00306917409927	3.29436775302902	3.82781611271707	3.2188342612014	3.51446856327133
ALX3	4.26946278840554	3.78313125491641	3.47660010335738	3.65631639393249	3.79629857780278	3.94529136854528	4.32717199191356	4.60035069638879	3.77247133725958	4.40042621415108	3.51351380336379	4.35295488799181	4.29455072792077	4.31653845832919
ALX4	3.98518694579415	3.55608	3.55751047591022	3.74051626393218	3.58681129334726	3.89278529267104	3.57316209088855	4.0000561479555	3.61934385830889	3.69327521958371	3.05495398552718	4.19727231080978	4.3928376357877	4.43153099753361
AMACR	3.47592359435304	3.45679748814502	3.29381548640052	3.39326666974354	3.2836509403943	3.43683303181294	3.41510720443845	3.42163240968901	3.48675177029152	3.37141152885705	3.3877304114097	3.56880163318813	3.49033564423546	3.74183
AMBN	4.28469803238691	3.60623593063454	4.03919236322164	3.53692870213215	3.71337704286312	3.48833509120748	4.27058059152609	4.20859889050769	3.94807647394085	4.66529753193657	3.6229789460034	4.82073935430557	4.22605242678344	4.48548965686444
AMBP	4.84007827598651	4.10974343572502	4.19226954097373	3.85749840868185	3.75670306859927	4.06088979900613	4.39794377824566	4.69873537828328	3.8803513137341	4.42113531952619	3.67740372649669	4.79110577740572	4.90594334264587	5.29413194970927
AMBRA1	3.78631750811626	3.89684107891324	3.86672020009765	3.90803269633434	3.85868565136921	4.06766992291944	4.02568794689955	4.19349535534855	4.02845971773402	3.93185199635654	3.90165331256079	3.84818715439835	4.06765564763434	4.15949295141159
AMD1	5.55089281689885	6.87017811209958	7.09438960076826	6.18242290916933	7.07448758621934	6.6577095629485	6.27011953806125	6.02926773375155	7.1354335214095	5.57620890656841	7.00182017215633	5.17557057030844	5.6199405403932	4.54817004972541
AMDHD2	4.79790114269431	4.28459988043127	4.19552567277184	4.59640920048997	4.09038834256997	4.41898853416548	4.35308405238704	4.52858976177452	4.26268512099888	4.15468231282747	3.9213441580653	5.05252273615873	5.31981764081839	5.61572503613826
AMELX	2.56163392179465	2.52550817812965	2.64180080621486	2.63457277509818	2.49245815907426	2.45867633415006	2.55495580195957	2.9232356834425	2.31003527820542	2.99221552140319	2.25698501083916	2.80729	2.70028529863184	2.79434752207609
AMELY	4.35527762206668	4.21597077534737	4.23431514249268	3.97401991172587	4.0146422218378	3.90203021794576	4.18211455284175	4.26932553988243	4.13352070246652	4.49266994363282	3.86133021889749	4.50343603355839	4.26163559026795	4.29796177297639
AMFR	5.2112049801487	4.38763665806932	4.37762786830864	4.45630069139217	4.38129781505857	4.78343866078565	4.7207025413531	4.68055872852361	5.20644217703088	4.7227	5.05064615295043	5.17676256040221	4.9913150299221	4.94538884150626
AMH	4.58429047211475	4.28058980952348	3.78490750423659	4.18961868110266	3.76653594004493	4.18633246725597	4.29329772064764	4.2914507589778	4.07911235851324	4.6394975216371	3.93690594616466	4.53449241356296	5.30522917219499	5.95095937138762
AMHR2	4.79121713390654	4.13066693635858	4.21157448545916	4.50037936003502	4.32569112292085	4.4894729270463	4.85806428244826	4.89301023959497	3.76972572814363	5.26435601374013	3.9177929556779	5.11150286192827	5.44370686748651	5.1188802372833
AMIGO2	3.25380102986317	4.33516270641034	4.38082210113846	4.06995472055533	4.82221424966661	4.63601105478271	4.61087829502429	4.19332424625199	4.67431445994932	3.6597072269772	5.24202712152589	3.82404891010535	3.97026796562924	3.25813663682875
AMMECR1	4.64051638481001	5.28672232460597	5.25444582720373	4.99974407312376	6.50708861005335	5.20977322693206	5.15445591176503	4.86274215924933	5.22483397248005	5.19392744894689	5.2147489462675	5.53649321470836	5.04094951774002	4.31672144748808
AMN	6.40285633272847	5.88492803859547	5.83452025286499	5.91878475709919	5.54892080386645	5.96251054847115	6.08663860381459	6.09676935929965	5.92422970006311	6.12078097115742	5.71478790035505	6.25877079275729	6.47565287401723	6.94762436976037
AMOT	3.46801363734208	3.0400531061088	3.16192833408406	3.1114179480471	2.93899811252018	3.26339	3.79903	3.63294217682519	3.42604173256804	3.71350221445435	3.08270758145493	3.7970243890902	3.14837423502711	3.59291991345736
AMOTL2	3.51824093878609	2.77570969450349	3.00306311705889	3.00159332623389	2.9048049866658	2.79892000528502	3.13771397044407	3.59528481032249	3.05984557204109	3.78744557541193	2.92331567743641	3.25882412347025	3.13356637813944	3.14685721177667
AMPD1	3.48958961539103	2.93304337380214	3.07365852448394	3.13562956732851	2.74443111313636	3.15804076463361	3.35569392734633	3.35828203655142	2.88662366092128	3.89997298103935	2.87155292577172	3.53104016204239	3.13671448921744	3.27227580403868
AMPD2	6.18271331857337	7.98697015305178	7.49696923049396	7.00120021552424	7.57713407592992	7.92168331264319	6.60539543143353	6.72825852254765	7.82190460971412	6.59107063631658	7.85305065296501	6.26814893446045	7.02949809028788	5.85144144595376
AMPD3	5.79383231557403	6.10363903358248	5.49102960171688	5.61748351673957	5.75737748735591	5.71726893889334	5.70213992731119	5.63902975553801	5.85343490722844	5.43811307239588	5.94888981328701	5.55271797522802	5.79614747635497	5.81166068044684
AMPH	3.93485355949432	2.96250642769267	3.30801668283945	3.34078126900353	3.24585414562705	3.23621436128405	4.13719949457948	4.28131390588537	3.22410156963696	3.66667942799588	3.4289755719455	4.21479950896223	3.48579242145698	3.43846698678191
AMT	4.96755758881962	5.39359246625099	4.90173122859356	5.43085062129978	5.1773922703532	5.61654953021092	5.6238721806243	5.05366338118909	5.3319	6.07360757623697	5.03849811131391	5.24282299786061	5.34018089702633	5.76804128270519
AMY1A	2.80515029143214	4.32753554798698	3.62957457366326	3.76607527231776	4.53593988064251	4.03009547195342	3.73602772762242	3.33660550115256	3.99930585222156	3.26459696780227	3.88197638321882	3.02638787833355	3.0418148714586	2.69580097838642
AMZ2	5.72529605152987	6.37785225716146	6.07336437359335	6.54074393457262	6.48969230238107	6.62859348302642	5.81545317267306	5.76498854794368	6.3367386111396	5.20031384784833	6.48599	5.67616620637871	6.09589772871624	5.15721458475386
ANAPC1	6.13812170490744	6.29875897407842	6.20983557294425	6.2144745052213	6.32235662434714	6.29353608987392	6.28879152915309	6.36860736230794	6.3207201487264	6.21987248113429	6.44720468883533	6.36570544804954	6.31900849006144	6.15950613571423
ANAPC10	3.30228991057395	4.0630120901109	3.5807009598042	3.58831224901936	3.70469726551402	3.71189347163875	3.36445495975229	3.29303426490402	4.31176679728193	3.12685776645034	4.5595212543971	3.32923904880021	3.17646749080942	3.32924028882182
ANAPC13	4.93665807308978	5.3607405703508	5.51020580378701	4.96840834610927	5.34953986156523	5.33438488422965	5.29521653839554	4.9715723251662	5.41713321361041	5.12341550851822	5.60598938326385	4.73565048354495	5.01511283390007	4.23088509301803
ANAPC15	5.56551866705146	5.83841147115676	5.76051873573237	5.94827466242435	5.91048256408386	5.95467232278204	5.82059301042194	5.89545085603293	6.09519907731156	6.18016414662943	5.82628051653127	5.53735470323572	5.7886445842271	5.64655030754007
ANAPC2	4.93116914122871	5.2693224056932	4.90286554763146	5.14635734539878	5.35749815897602	5.57644996636522	4.57910561862305	4.86569730241965	4.59525368998043	4.4342821504527	5.08803735776687	5.13085572942468	5.70443878236576	5.47368470680277
ANAPC5	6.36901581307513	7.08841	6.97064296246074	7.25820254068415	7.21450141256688	7.21205147004633	6.3417256639694	6.4151738661354	7.08922556256898	6.56058929049123	6.88896604143163	6.49667715845687	6.76725972120471	6.04733362138051
ANG	4.25508643712151	3.96267195687377	4.04894094684009	4.2358856695628	3.96595038990826	4.09119548420708	3.54527088689578	3.99115261097749	3.72902609336881	4.21944511406995	4.01589499701258	4.28625671714547	3.8122077088665	3.48850515867544
ANGEL1	5.67879313762504	5.22722230294972	5.2834344268016	5.08558586071486	4.91097119122555	5.04915374188461	5.78821878032225	6.04976502018537	5.09259037136127	6.15441976988624	4.93726469479918	5.95996087562897	5.76191681488828	5.79020570594383
ANGEL2	3.79002980500787	4.12277223394124	3.96143369377059	4.07665338546094	4.14095940851884	4.31218367588077	4.3444976214147	4.33836815416194	4.03979181903241	4.1914479991141	4.18267358604039	3.82762727867711	3.71562568144267	3.6901707583643
ANGPT1	3.95878590198729	3.40937765816151	3.48053985826976	3.6548163976379	3.59609265192228	3.59137754766631	4.07291054886804	4.02317875928266	3.63891554829568	3.99762989530033	3.65123650389959	3.86289331614304	3.75924104747204	3.82052263985307
ANGPT2	2.94162608085109	2.65483708325178	2.61286092956337	2.78969027686894	2.75619288352412	2.83750247323648	2.71723286541488	2.97069305295236	2.60459494837361	3.29040363419071	2.81555047936463	2.86209600395486	2.83705	3.00075553343858
ANGPT4	4.96082664506302	4.18660971154085	4.27802409274559	4.23865495125088	4.02700269143969	4.08315207616822	4.61144698666897	4.91125300644136	4.36625093969463	4.42861511954986	3.43252741819582	4.97357652563474	4.90421027489738	5.40295106556034
ANGPTL2	4.50552955650605	4.0348166911018	4.15125	4.17676390112009	3.99816143811223	4.07623865560374	4.3573484485551	4.46673687114638	3.88535298189961	4.56554645539821	3.81929892556828	4.51379483609783	4.51814371350155	4.80118477638033
ANGPTL3	3.01783151583045	2.59876899255466	2.69493042139581	2.69424717717074	2.59690046284809	2.6353744018126	2.86463748212034	2.93087677747461	2.62010740939881	2.84900610866789	2.34315110232549	2.90047719711189	2.71352272187414	3.09052393748017
ANGPTL4	5.67595107442863	5.24268860965494	5.40182702331477	5.31865920607025	4.97927009992635	5.30182892490427	5.36725472981658	5.54598707973557	5.35665405268045	5.64087221483276	5.29035837808202	5.64846373227771	6.08916050844508	6.35713519056916
ANGPTL7	3.36905900823672	2.81162108349176	3.12542254990461	3.09530676437803	3.14970564221045	2.9523681368221	3.99031073887877	3.93544101747143	2.91493909292783	3.8168215317261	2.82361039946152	3.60637051723078	3.41998041523087	3.85004805121331
ANGPTL8	4.22262543945526	3.92389909271271	3.71622086346789	4.05276664895782	3.76399434219395	3.96651043883646	4.11194848325789	3.97667424505987	3.81529163767573	4.21425564258427	3.70043667671534	4.26600221631501	4.36698000530451	4.59879170036584
ANK1	4.87514834360098	4.34322582568011	4.31861674717839	4.22053	4.07620073577267	4.10767022070781	4.34496025763792	4.44720286670821	4.12421819669672	4.9211030279062	3.96832892517634	4.95928610464068	4.85014473247761	5.23991015035577
ANK2	3.60557081318466	3.28440970513052	3.29607934150004	3.20939545118169	3.19408003925751	3.16499659413663	3.75760326613643	3.95595798649529	3.13863523875651	3.91067357375038	3.13812506916888	3.73580949000175	3.43384189761087	3.71001346883967
ANK3	3.5886992246998	3.56489229746428	3.64706358935555	3.5150988341897	4.10699014704335	3.77843993771109	3.96736674218124	3.82978274963613	3.39955587482932	4.09764312466911	4.01799061221817	3.79077332772437	3.63541045144703	3.71804273420776
ANKEF1	3.19124773204966	2.86461064012424	3.11622514855884	3.09029037224604	3.26215078562809	3.1848823471044	3.18437208389955	3.35120417122999	3.23080478397302	3.48463188707994	3.16770529077442	3.08785937634842	3.33678212292272	3.39364110989568
ANKFY1	5.9849032894681	5.77894387218924	6.37200511586897	5.82981361653078	5.67079633042522	5.62560369576002	5.34659206269771	5.65374586199472	5.6482151945825	5.57005088704853	5.55117873854177	5.7312775889743	5.95134468079497	5.5218387266372
ANKH	2.78356848408924	2.82303196669046	2.81244782487729	2.84940392953011	2.9083504800728	2.99068972375856	3.54161831723213	3.13143607462782	2.9794530146632	3.05341142230475	3.06926100060584	3.05085461436302	2.98849463216974	3.12769963441401
ANKHD1	5.95499069221866	6.80439844498268	6.52438474865041	6.54308231686995	6.79965220054533	6.87183856279163	5.94912468606335	5.59074344625762	6.65971686219417	5.50642894698385	6.68573814410484	5.98277916256868	5.52431108149028	5.31474512339231
ANKLE2	3.62952240481779	3.89905542291686	3.72845197920548	3.73184969021329	3.78168407958547	3.98117738744474	3.7800822519715	3.64658341403752	3.85859307433413	3.9002050247795	3.83219523207228	3.90756166749185	3.70997724700046	3.62196571172165
ANKMY1	3.92667279008709	3.93436830345878	3.7662587479026	4.02074869883226	3.84523178316868	3.99857298049867	3.9928463080473	4.07003952465844	3.87734219258816	4.04594692494751	3.96924472110051	4.39664116338782	4.33103935294107	4.58368411293191
ANKMY2	4.65201485236006	5.45922249163127	5.38182346462298	5.62467288213508	5.59892	5.89535221449651	6.17620593039684	5.43248157814512	5.79111731390579	5.46171097957576	5.75097938447502	4.64985078600529	4.82697166026071	4.50618136697063
ANKRA2	4.22124559574765	5.71972123993613	5.24667563054706	5.10957664691699	5.62956219023208	5.08630689827398	5.09193633834983	4.55213049457376	5.4245908592921	4.56254247476428	5.63264292887489	4.23154670636616	4.13574761640756	3.93473578913517
ANKRD1	2.87836076578654	2.66417417134635	2.62640372275771	2.79083621713461	2.90067916124152	2.91536300706551	3.23373115110537	3.16455350773662	2.59210221641726	3.04899456014422	2.94150894156669	3.02389858017861	3.13240269373037	3.16896243121357
ANKRD10	5.58283557010336	6.86051286644553	6.51168209569545	6.37636623484503	6.91347853877406	6.51525942191887	6.3012325573968	5.66707396579471	6.71382231223068	5.80904423992708	6.78091258614094	6.07214839353886	5.81156425461241	6.17874449864936
ANKRD10-IT1	6.35411342587739	6.66770000803502	6.57869154839342	6.77605289422262	7.36348341187003	6.63055060191145	6.14940875974206	6.17621353533162	6.09828443593197	5.91050160237791	6.09522357351612	6.50546587805952	6.40332503220279	6.58226558771479
ANKRD11	4.98001981090323	5.14696300698175	5.10752770215446	5.17983861537435	4.91839116502769	5.47578104336226	4.6169194917948	4.85480806072096	5.28241330870174	4.2855928572055	5.17400292239884	4.97357652563474	4.50690348769549	4.42597373552119
ANKRD12	4.26590245331285	5.06898187970389	4.83194	4.70505471017418	5.27630459596216	5.00562258341265	4.74037468238318	4.54571915875631	5.07932283582349	4.29736402063862	5.29223911332248	4.13877561257833	3.82084554802082	3.9264324576989
ANKRD13C-DT	3.41946440037189	2.97758895659897	3.1569	3.24102472522655	3.42048364413753	3.12896697612058	3.21932278714199	3.58832	3.11950261777267	3.35155085295909	3.10801216799259	3.30229679149212	3.13949388612793	2.94185526414699
ANKRD17	4.66175702178892	5.32459950603541	5.17428288025999	5.7738986497076	6.08223042664649	4.71049907733189	4.32843791257255	4.08032448472129	5.7150813077788	4.12750301152086	5.71745505127842	4.66723333645689	4.2432125050458	4.46955126160003
ANKRD2	4.56128026286593	4.04332687538336	3.92770983157561	3.92727659939258	3.9608385808892	3.92784979510371	3.88384757348895	3.92813498802145	3.83806059481148	4.33261060879503	3.96563372340896	4.52835000923155	4.6211155369575	4.76781517030628
ANKRD26	3.46221313321622	3.07439046089614	3.16315399561816	3.2115110758203	3.07568682465929	3.25199296963781	3.63793093749372	3.79174838524061	3.26808260430231	3.98228554265502	3.3724153449377	3.78378569350746	3.27307072372797	3.27429742436233
ANKRD27	4.07413792248081	5.02380010088983	4.65542008793441	5.01346016833176	5.12560881636567	4.87152245864166	4.74965863988742	4.15963456200077	5.10571365781586	3.43941660354052	5.56932277855505	3.91616887699241	4.13646061146169	4.16401651558621
ANKRD28	5.25414953448987	5.45884735857102	5.10235952489628	5.13403128039688	5.24913654834745	5.22983485191094	5.44597947100461	5.03623893082008	5.36106308920336	5.61902111883193	5.76260664141066	6.01934480960765	4.87494315909022	4.88746717196183
ANKRD34C	3.01981610125766	2.67477296066481	2.52612120109868	2.49137151153195	2.61868271040615	2.45328137887679	3.25380102986317	3.83249141067595	2.39712260804448	3.69793358732177	2.54452861106275	3.03055339927763	2.82603060737352	2.71716278498385
ANKRD36	2.61027007646053	2.87310956278792	2.61635920183544	2.79277850207555	2.99618114232901	2.67899938336012	2.70006530518806	2.66194093700334	2.69052539156779	2.61267334851791	3.02143747784347	2.58056151009313	2.48497980787444	2.56734229260821
ANKRD36B	2.67726665069351	3.68327234604468	2.86627652716201	3.11205372907174	4.14364135827231	4.17056955861288	2.73624974871389	2.89450247120332	3.03542663573899	2.9258	2.93275151554481	2.93466297278819	2.77593342861076	2.62989841580483
ANKRD36BP2	2.6714824141537	2.30743969654033	2.33342416597263	2.53268525688297	2.35540746553889	2.46761535886382	2.77641508437584	2.77128097524336	2.39955426547988	2.56323947042223	2.5020757891316	2.58585750983421	2.45909176056182	2.69543180472601
ANKRD40	4.22651169923256	4.24307061272764	4.34189905637971	4.14520868213518	4.28339026034671	4.23959327574603	4.64812952142495	4.54096705012788	3.96672046000832	4.52370918380175	4.07266134610012	4.46623576451585	4.2903050256515	4.22599986294186
ANKRD40CL	3.04459403655332	2.92036628685008	3.07188761021801	3.03213278808523	2.75493330698981	3.09176440766025	2.77226813800251	2.80900533557409	2.87513770603635	2.85893744220779	2.89435078218856	3.21473650678462	2.95104264416016	3.30914267868223
ANKRD42-DT	2.80000969031555	2.72010489561729	2.67808646544071	2.82644458470183	2.60094194019418	2.89680281861044	2.65279353385564	2.70196185934553	2.9157885202439	2.59681287510158	2.84312826814052	2.69701653080982	2.70977413084101	2.67592123622809
ANKRD46	3.98979212298336	3.79027346610904	3.96623921989223	3.38230347852434	3.97349328604245	3.79868668630469	4.84319765342287	4.5681009918598	4.22896319233622	4.55870567216822	4.69307262784774	4.00151068511933	3.4761898447248	3.68119716213853
ANKRD49	5.86833488870646	7.14673906187939	7.11092549055966	6.56130084221843	6.87593362578668	6.84019919249246	6.30105435072306	5.90327603573738	7.11548767884412	5.56057585593113	7.55185452757807	5.90209934363242	5.54122512111657	5.25058185170124
ANKRD53	3.49294054359175	3.07666324980677	3.24475761884282	3.0769430679092	3.06197532870298	3.2233327302005	3.26183925994275	3.60437738969594	3.0834336761314	3.84933969574504	3.3154429849926	3.63240977905622	3.63675147320953	3.54702552814028
ANKRD55	4.20531105861339	3.92428276850825	4.40788697000569	4.42914743431799	4.66240645040352	4.64383445996521	4.78018726307442	4.60122766988856	4.47745946909832	4.35555661206246	3.94210516150725	4.20508059107071	4.0636073819573	3.52582226221065
ANKRD6	2.85070571532456	2.96977490340378	3.0424275643593	3.06423218289408	3.09738166148585	3.04301220126244	3.2650325814439	3.44863496914297	3.01147185981296	3.4528009471657	2.82802739887655	2.96722873584978	2.80823561061357	2.87609849120233
ANKRD7	3.18092446535403	2.70311881628979	2.62041301974517	2.9137536671285	2.71383708681041	2.66215733427809	2.94700354712729	2.87711282194364	2.67423009877585	2.83685979167509	2.77007164313912	2.91889087028371	2.77259687534691	2.86536736273074
ANKS1A	4.31090754625088	4.95778849230089	5.23299030189963	5.20945316284993	4.97741998738593	5.10450174395672	4.5811515177633	4.05341365856635	5.11108555915458	4.48129537702532	4.73025566791395	3.95271824778297	4.62850943665209	4.22391627580786
ANKS1B	3.45897679496339	2.96843415335787	3.15409317259007	3.20704780416407	2.87931704102286	2.88168296717082	3.29265745023096	3.36667726192298	3.01405725031257	3.26660841983925	3.14200157798503	3.1963447351702	3.18905451087052	3.57023730555087
ANKZF1	5.90755499977675	6.18345601209104	5.93573954821513	6.12980450390824	6.47338473499014	6.40691143826887	6.23357977013374	5.91614662777619	6.45676764635611	5.16747832294656	6.05234358797773	5.93156388074201	6.01082691670796	6.06199713338299
ANO1	2.3622688726637	2.49684979033032	2.4866049186846	2.53126413547165	2.44897520881978	2.43823591930905	2.56396837221826	2.55275865831063	2.34460567620718	2.57861436434254	2.60811819864028	2.50144222681003	2.54669140431364	2.66885896754649
ANO10	5.90974905502351	5.32721369366342	5.42996994851623	5.17718945092643	5.19113766581087	5.55114077385926	5.01041887411646	5.43666341419808	5.41467067762175	6.07027797641275	5.16000270336327	5.56022541488047	5.22766820215052	5.39294485253105
ANO2	3.92428276850825	3.32532653563043	3.29695922871701	3.2031903871532	3.02600326927138	3.14323129837007	3.5348992759289	3.51863577921707	3.34697240464533	4.04348768936548	3.20924364692583	3.76266398318964	3.62976721488029	3.81954176738501
ANO3	2.85248402305737	2.75738127767063	2.77233105729234	2.67273371186575	2.79916416153842	2.74865222418574	2.85740713626204	2.98218240771104	2.66873236506885	3.27398816704963	2.66964719482264	2.81699629938536	2.89073909848161	2.8145399019668
ANOS1	3.28731591628712	3.31929815922498	3.32218967834133	3.05705863419099	3.22145485769258	3.46535263244145	4.05714723734418	4.14295306152291	3.13583859416054	3.36539028353925	2.85272208828619	3.66755992964842	3.23914396261774	3.7421092919263
ANOS2P	3.85680174218306	2.88418544774617	3.0691482078552	3.47728674588514	3.36503499030059	3.41188057088071	3.32696835832427	3.46117677852917	3.02766151483996	3.15855777677096	2.99134861217256	3.63756115492387	4.62963024561812	3.42661093106819
ANP32A	6.25477255392529	7.17152584124506	6.67956624750124	6.50294681403745	6.91390088248561	6.8740360230419	5.55689640612713	5.61186049345196	7.1293578552923	5.5168051662034	6.84556991983066	5.69486939358797	5.70451735000678	5.21552131852346
ANP32A-IT1	3.39791056082649	3.47247814272318	3.03938392850817	3.29558455114004	3.75047636546414	3.7814465472798	3.02948924154843	3.13293216006747	3.23921968668854	3.87462857471931	3.04465561636905	3.2597535058625	3.2703901304108	3.08294687798116
ANP32B	7.68946295445283	8.75507820409651	8.27892599902705	8.6543722770244	8.86056273102906	8.5606549513158	8.59964735145568	7.90124941684811	8.81807716567166	7.99473658993978	8.91171846068463	7.49281393737163	8.13006618811853	8.75521334665128
ANP32CP	4.08923325311916	3.86798743870398	3.87985580724119	3.65265290550786	3.66422655383628	3.79830700192091	3.90845278406232	4.04756000734629	3.75461227878063	4.81104417397423	3.30345944585157	3.88867165561528	4.14095350361773	3.93794644240346
ANP32D	2.77398317797808	2.53105830253755	2.51137923343359	2.58481	2.5725326725916	2.74315231309456	2.64638106745414	2.85187706502822	2.59164635222235	2.96517900581211	2.61873620980415	2.74064596300611	2.80582052267955	3.13304144056133
ANP32E	4.13897689876404	5.0822705455331	4.95073004975409	5.19531884001277	5.17890022657109	5.29625212843946	5.06474078491524	4.2341426249924	5.58010139865035	4.04487597877871	5.17884662021488	4.23999559147071	3.67333323858433	3.64529597282028
ANPEP	6.40365704652861	7.11940641156409	7.84662086683531	7.20613376709195	7.88724468826073	8.11617931254608	6.2294526984864	5.9937604155959	7.74086592572547	5.73316917685918	7.18395967407053	5.6914969235525	5.67891641600825	4.11021976079693
ANTKMT	4.75859419964999	4.50848357811167	4.59977656472769	4.75667133873428	4.50509445235076	4.60548705176849	4.52603695954931	4.11676248896042	4.81639346864534	4.68201230209955	4.9067540324512	4.26867157495098	5.21967656382858	5.6233076857602
ANTXR1	3.75500787790692	3.53747911278742	3.49846194041844	3.47222577638061	3.3256502102195	3.61528455740939	3.63946127119746	3.95099574799689	3.32728823955908	4.24322289688177	3.48279630642354	3.65054043488196	3.60248012596443	3.87299335496176
ANXA1	8.48659238835165	9.34661247762778	9.30176920947944	10.1167956064178	9.69498385645904	9.92381828376699	8.20462472579151	7.48955082322516	9.21632943949987	7.79143316435442	9.61438521883218	7.88157197926913	7.07600979289283	7.30709768417665
ANXA10	3.46485805086439	2.84027	3.37410729461431	3.0769430679092	2.94710859408243	2.7559505142616	3.46862214073591	3.37062359811426	2.9211342671914	3.49129566738537	2.49854227056604	3.48703242666835	3.14699319668741	3.37686953108905
ANXA11	7.17464087119609	7.91820885954963	7.36857223992292	7.54576108156785	7.51239770921889	7.87574190566822	7.26247152803862	6.95738314422262	7.54063765667352	7.13931905719367	7.6593995963921	6.69920349877409	7.24503057931699	5.88086659061998
ANXA13	3.99735365488952	3.65451163778965	3.68692077948715	3.86315366002114	3.71938025443288	3.91216884349326	3.96295711179545	4.3833044583603	3.64500557491661	4.80877859200023	3.69410302417709	4.75398079611161	3.97305991703499	4.39800404810869
ANXA2	10.4100416586133	9.92806587128797	9.8485177366026	10.5747783883862	10.025939486264	10.2155432818743	9.65147964150183	9.44667902136079	9.81806360063349	10.3701401768045	9.75087074942902	9.74458680440331	10.1070820721264	8.51486965200131
ANXA2P1	3.51759671999269	3.2802962352803	3.19926616550792	3.30413117906403	3.17765198835864	3.41437140208286	3.39964708991973	3.29674990493007	3.21230165328387	3.28197291415226	3.78618733807515	3.57640773527901	3.81387774394619	3.97629082959398
ANXA2P2	6.46181662612553	6.07031410046816	5.98357853543214	6.68025679134378	6.22931781279716	6.16648500098259	5.78536714069531	5.67950210773155	6.07453151595357	6.25212565357158	5.87250278851333	6.04235770393669	6.4590101427205	5.52745542698166
ANXA2P3	6.05496941441707	5.72815789903111	5.76102126837463	5.72889574217968	5.4354083380128	5.76410266912798	5.66201659080525	5.84968935898359	5.72604691222303	6.09569772506581	5.82349855213209	5.87765844023791	5.6458852636379	5.77706501976941
ANXA3	5.66064576482743	6.34616685978874	7.14620100138115	5.61918263588898	5.8608083584798	6.44533198337576	5.49152273244793	6.07865077941605	5.36633841467764	4.62235340317287	6.06144202407414	3.99292375959872	4.17681133122853	4.51938380587227
ANXA4	6.31157996352341	6.14321653933973	6.08729115284677	6.13008544581566	5.95543387257028	6.09400067890739	5.89697490343314	4.8718314735606	6.53305096810763	4.91145181531913	5.92269795205135	5.28717351396568	5.58988327023393	4.0600961414691
ANXA5	8.17013708498163	7.26984607741493	7.19998135521944	7.54951686841378	7.30438662041464	8.3318	6.5998971326411	6.45270204440585	7.63611877539066	6.27416970406292	6.8114683791176	7.18628602867017	7.5121477244342	5.17930224420407
ANXA6	6.65718462471064	6.81896406392005	6.43866877374234	7.23778893004508	7.03573077830889	6.9566936512048	5.93321219262282	5.62124216421416	7.38243079315274	5.50590799296977	7.23675100344997	6.71403755715839	6.66610472760007	6.28387718361977
ANXA7	6.15189178123334	7.15090404832421	6.94757688540853	7.13985013708443	7.06776996483792	7.17084712860401	7.10964659224824	6.2503341102742	7.28693855047536	6.48513736758212	7.20444346584548	6.34797459636641	6.64782265973277	6.38803611331392
ANXA8L1	5.50631197599458	4.74998675783193	4.88068174977785	5.04707323905806	4.59016039261413	5.00355145987431	5.42902219920755	5.35499044800497	4.68555649802522	5.53983730610137	4.8771637502016	5.67384924064829	5.35150671599608	5.11971397969432
ANXA9	3.72918612388014	3.36297830426602	3.39515759807323	3.39556601448512	3.25931016791774	3.20860764306254	3.41852993947847	3.82810318825061	3.30651535705468	3.39024276276422	3.38834979832295	3.58756585486201	3.6115210972663	4.02467535173467
AOAH	7.95184281740753	8.03324031052185	8.11769000906948	7.84176785054605	7.56860823747461	7.61357970956031	6.83863080545507	7.10050559601591	7.78771974581329	7.00560779405113	7.62821735035991	7.29226970640109	7.5353977258271	7.66754402951313
AOC1	3.16995353563182	2.96038209309638	3.39010265766363	3.60527083181931	3.05812902587141	3.08629210210317	3.17622322543475	3.43088882366081	3.28494065201606	3.77074182677012	3.22549216844559	3.30537427644227	3.77666629073432	3.92763721394976
AOC2	4.43828959904071	4.77482440222941	4.6270867724504	4.48478359140565	4.48226679364594	4.80822928077951	4.15661152312561	4.37031291816886	4.49103970886672	4.85946651914205	4.47553267610733	4.51082206200307	4.21490115439484	4.03459931681311
AOC3	3.75436596686825	4.44554968500305	4.3012	3.96419594014561	4.1118032256428	4.55174548402897	3.29977715282865	3.70769108826064	4.2549944030811	3.73756411309625	4.51868654279206	3.91678186094354	3.87566770936876	3.47357941894766
AOC4P	6.27532431534482	5.54924264694546	5.72348674258371	5.47862500861553	5.41857535421438	5.44904404112888	6.08083060146146	6.14052853202164	5.3957714390804	6.68124655657846	5.45423805082915	6.25093660478884	6.40498617136097	6.57958072232775
AOPEP	4.14014872664822	3.9634975593642	3.92126881294791	3.76757361639655	3.70116301660517	3.9347288731871	4.09288269606137	3.93715159975377	3.80077544543033	4.64375074951483	3.91731193487757	4.18792221102246	4.32326971137427	4.31418712749603
AOX1	4.15683339521002	3.8460976910247	3.82790141708339	3.71556375168413	3.57963060166871	3.92134912105654	4.13020764306672	4.27326422127512	3.87588846543617	4.59319747780496	3.54347069219082	4.41857283130807	4.31069543887148	4.31854817929551
AP1AR	2.68403687440085	3.05472916293176	3.04463281656886	2.96090548735613	2.93700581146484	2.97785985658569	2.91569234567507	2.93380456383085	3.42054351903056	3.07188761021801	2.97906842583813	3.0095223334931	2.70580124275353	2.44393284787416
AP1B1	7.00526534831459	6.71261765516973	6.76540384508035	6.61189840465444	6.70327088910217	6.77354644075057	7.11440176503452	7.39919174281331	6.44804951450723	7.15732131509739	6.80004195635635	6.97217170985476	7.46213667356325	7.24120896962204
AP1G1	5.44737752762792	5.21696296165931	5.19697824036549	4.97451193081857	5.01499375478877	4.91588918515422	5.31596847455553	5.29746056070866	4.94898321255775	4.2642163121271	5.03054564190215	5.29819740158149	4.54209288606763	4.68168968982559
AP1G2	5.02447154044127	5.18687401466269	5.00509780206394	5.35655420656262	5.28684228999044	5.6091	5.24306813949953	5.22851710488266	4.97696922777916	5.36367127068804	5.19221942699753	5.19151930225625	5.20287326008365	5.44650189981335
AP1M2	5.61410760562473	4.81317475267859	5.08381856547784	4.96226649068431	4.75354929491208	4.78195757498112	5.10782825757365	5.48010150954025	4.85083949071755	5.57063201721392	4.43700771996561	5.59828427214767	5.50208538113359	5.66493970716173
AP1S1	5.19031939567571	4.61841820211766	4.63419719320767	4.70540788805748	4.7148675520644	4.88982943539611	4.92795767123372	5.11716879239076	4.75309950432426	5.09915835150089	4.78940612066772	5.32814223128501	5.47663627151314	5.94778671525572
AP1S2	7.39566762557076	7.98057321786402	7.64020821459846	7.94382039863334	7.91634039175135	7.75210406867094	6.42438511069177	6.49217442680187	7.96914911732849	6.58769993301776	7.8277925574778	7.34940188736349	6.86945101796975	6.59657757095026
AP2A2	5.58560631943638	5.55114245833911	5.70811260506956	5.70252653178626	5.71607581372563	5.73345604690579	5.37069268438384	5.28773658960888	5.56956923962767	5.46743574510924	5.46339433695189	5.52581976544402	5.98635735363804	5.82265009189205
AP2B1	5.73272255066578	5.74867421186605	5.96670804301265	5.93326628214248	5.9429954481813	5.82089967654626	4.93183447438469	5.11412443546541	6.19504360483534	5.53887651257124	5.88116745536763	5.84333	5.53425922779867	6.40083528620679
AP2M1	7.58037574780722	7.69138715816679	7.48442607881134	7.59023171890625	7.43570774035174	7.73516438988573	6.90632044795675	6.95767640488153	8.03919772044469	7.5024292333887	7.77170272891647	7.61904132773451	7.67116318408395	8.71988919438101
AP2S1	7.73324555245353	7.35301301983716	7.0846743902288	7.3097805820417	7.05308544779085	7.43941990050267	6.72321597807076	6.85952895662387	7.3346494634372	7.22771921233612	7.0226053418159	7.90107261545963	7.93720670892203	8.24990554161893
AP3B1	5.77858477299806	6.0089138353825	5.78010216042754	5.82629724753384	5.70575001608293	5.63382068099207	5.40470202874645	5.62614601221133	5.8282851541183	5.59091478270047	5.78501755757272	5.38966337392663	5.69393820484291	5.20714660957665
AP3B2	3.88518	3.52227362168132	3.83064977652995	3.68219899799751	3.65769301300571	3.57236938382437	4.00619812878489	4.13300985961785	3.24168617398878	4.4254924555002	3.70565	3.97944282794439	4.41321697096084	5.20217514356739
AP3D1	5.18178516248346	5.37782626992079	5.25155600227458	5.39608554391877	5.33921292451581	5.37187214615768	5.0647793903462	4.86926081360126	5.38285869408096	5.15267123465057	5.65251086010384	4.89853084068235	5.55909869410304	5.26343271278839
AP3M2	4.87290133326365	4.99047389938485	5.31324901385142	4.97286779570217	5.32889823481633	5.39432138831786	5.70064746798043	5.5933603928644	5.14017486819817	5.21657924045837	5.62199216566354	5.33569476138389	5.23309977519799	4.54912485448072
AP3S1	6.92432324699307	8.12342349142242	7.79260997957293	7.72480538909979	7.63309297795144	8.0955431804172	7.6170283967037	7.28710146642123	8.07137169321426	7.41454683608063	8.01184112276681	6.36753824307888	6.50179556087638	5.08313853859393
AP3S2	4.9497834405612	4.66036533953815	4.72941112805862	4.85627784859058	4.8489005867946	4.92895608854065	4.91390088899403	4.85468419530737	4.7985260318694	5.26141789362735	4.69428	4.98337495948501	4.78948682650452	4.89133370728418
AP4E1	3.04698707585533	2.64914143319123	2.82917725343406	2.81703255389984	2.68494806565869	2.7117664976022	3.0714891041135	3.05450670888974	2.78804076431827	3.24235529876355	2.80509294031908	3.09092167765382	2.90533510370907	3.15014155421141
AP4M1	4.7783597155096	4.07250302314066	4.34213735340573	4.12269701134732	4.39070533157403	4.23919391246564	4.26903020341057	4.12465493101986	4.84936728028712	4.8446887459245	4.44093686833924	4.50117296593132	4.65323554068248	4.85768969323664
AP4S1	3.43399590913954	3.37815144615465	3.4550567781337	3.37621682194687	3.34082659004852	3.38677175839522	3.59033069159792	3.60516666030842	3.48675199042814	3.72961818669603	3.30448813726914	3.59540822620281	3.60823524181689	3.81015866166459
AP5M1	4.5425254617613	5.90681378805279	5.92905122936201	5.89254710562667	6.04976275333464	5.70615818692776	5.44515652509186	4.31802734741294	6.0611580643284	3.15286938657646	6.10960878464327	4.30720667913929	3.90703	3.10985298152171
AP5S1	6.3219709610973	5.92764306100101	6.01919	5.81107543908931	5.50543229214005	6.18545811495229	6.09020502956292	5.85005040480963	6.06390754893967	6.59748692196998	5.87273122941036	6.00855966691662	6.35118299660167	6.32025164857899
AP5Z1	5.10591429569417	5.22685353995009	5.16346902666208	5.0738033685179	5.31580745518207	5.32652331715451	5.1463754478252	5.66338803313153	5.04585812953726	5.36654089902611	4.96618816351699	4.69482269952676	5.47864190840909	5.75300904002206
APAF1	4.27089099473264	4.69526863618651	4.64397986768396	4.61287609667856	4.79594433149798	4.73100428496445	4.56272784529949	4.51353980690909	4.32089746102239	4.79633363335819	4.20812973472455	4.41010756742474	4.14825039162293	4.16084379515837
APBA1	5.52970389798968	5.09321868751001	4.99895226146682	4.98650168853533	4.7911456252936	5.02817308730825	5.29337707447451	5.45097873289049	5.13969053661769	5.47452005665215	5.11787672526586	5.60523807691883	5.12316208684827	5.33570266310994
APBA2	5.46852492510266	5.48288215579768	5.75751622789926	5.54311827170881	5.65566693351771	5.57388997363962	5.90444778684056	5.97834115514842	6.00342751295413	5.84791241999626	5.74365790698176	5.50485928985934	6.03159679894067	5.96930808423969
APBA3	4.84351680378485	5.67028450900963	5.90920563863164	5.42544733614078	5.72523517455379	5.80453040979057	4.67223051345371	5.10231081263971	5.56890854503712	5.01831890935157	5.76713617701178	5.01033511840721	5.36088847673399	5.45595578727271
APBB1	6.61906951744313	6.09647150733919	6.12937997900572	5.97714073571908	5.99145672559106	6.27562848459714	5.92262161805343	6.30542311130263	6.23105609521252	6.34666671598091	6.45800117026627	6.56140189416511	6.78728157981375	6.95302823917864
APBB1IP	6.47671122345455	6.93536919675369	7.21041383882641	7.13821697105767	6.99745781053889	7.38979214614121	5.35301399987972	5.89155699491124	6.43008537239944	5.47785746250173	7.16593323618544	5.92539012921691	5.83921755207654	5.59535777527921
APBB2	3.95345664535849	3.29704808101589	3.47751369049494	3.4996015492634	3.28181039364387	3.38697905005264	4.25629003835004	4.15704541887178	3.29358886737086	4.09346215635046	3.30601596411313	4.07299616721074	3.66218971854409	3.99871423913979
APBB3	6.21930578052977	5.74982538640749	6.21818865501226	5.95854620879118	6.05105538659501	5.89324964332496	6.32985706276392	5.87104795559016	6.0305041858263	6.30904250318433	5.58962417173637	6.02186801294549	6.35594781894517	5.99902274390438
APC	3.93233165505792	4.41226874268943	4.25223	4.27822229903711	4.56724207359745	4.34955791469573	3.94837966384936	3.82284331858384	4.11046708232348	3.81119437542662	4.2477118382928	3.86208112121503	3.73758311885533	3.88187785864581
APC2	4.81185469884982	3.86029132585366	3.91086676762657	4.07280232059728	3.8694802907625	3.9093863409303	4.2702956638526	4.28784008621508	3.69059134158416	4.62505213726867	3.46391782390942	4.71676110227491	5.15657981515754	5.18932541677945
APCS	4.72420585770755	3.88437363886282	4.26932190053948	4.11522752698149	4.15530462371044	4.00275139699094	4.73502582894447	4.57875781847025	3.97596884129269	4.5872519180582	3.69563827657368	4.72648740031177	4.61267217565484	5.30176961932453
APEH	5.93388193815326	6.33019721197233	6.20389912889417	6.68280461759648	6.32674165967164	6.66712940359869	5.12761970519209	5.06712197134472	6.40850293735208	5.16770474357159	6.54655298205573	5.77163457798686	5.95802979655612	5.43386218526683
APEX1	7.18714670574304	7.88530308389143	7.59310475930236	7.29119380131002	7.92028365984766	7.22503300684322	7.21467781855135	7.23867728049576	8.2522493769961	6.87034330977946	8.33361202007238	7.58015762758254	7.74995848232678	6.72279914091289
APEX2	6.28004093863678	5.43878993014761	5.67551284209927	5.58924089872538	5.30014144091135	5.60743544479745	5.63038060505498	5.75835299172899	5.34474098828025	5.47785746250173	5.38338561441767	5.99182501123478	6.1064806070217	6.35034455322273
APH1A	5.90866093084291	6.23448240671976	6.48657163090005	6.50765475819902	6.30416331067986	6.64411407111395	6.12999621138758	5.78540121763067	6.80397766004892	5.86343517576314	6.40095722743217	5.82342135486436	6.24386900583737	5.56753294869942
APH1B	6.17095854122773	5.9218259071553	5.64071480902852	5.5221125427397	5.30266840149108	5.59585465615685	5.72581412509325	5.64136855528997	5.8244391116615	6.34214108618371	5.6038093578344	6.27336809606703	5.9719267494658	5.08024014338312
API5	4.33524782563125	4.52742012482471	4.36355251135418	4.44696037741347	4.57987022881526	4.33754386875188	4.38790733940582	4.42150813625292	4.74268400188026	4.2419629929335	4.6967519761584	4.5394	4.26871008063828	3.95127675238699
APIP	4.21116466861592	4.91605080170524	4.67404951657766	4.88677145953211	5.20423941399639	5.19820043500339	5.47783426875781	5.12455786652429	5.24503521737627	5.23515478576971	5.00181663100754	4.60838065119303	4.67312639116233	4.86605616992151
APLNR	4.62343872805897	3.85552841801993	3.91163271304297	4.26136596980169	3.77260874460002	4.2145673815483	5.05977924038362	4.59781590958951	3.98239302812294	5.13943071051218	3.90734357467331	4.63823217539736	4.49131	4.86247236452351
APLP1	5.59029686966286	5.22177721603674	5.39328519810415	4.99837122457062	4.95847487905728	5.06762051852182	5.29596415106594	5.29455010987427	5.35460938087874	5.63802013873693	4.97993964611735	5.89545085603293	5.43001480811379	5.59567185218241
APLP2	7.55174112186334	7.72549799328625	7.68386420508244	7.62502129467618	7.52008840339082	7.76557912441204	6.23003291034815	6.03872382506098	7.63681312424633	6.43301826012721	7.29717425341008	6.86758187609306	6.81935216617925	5.70139760782738
APMAP	8.57672295093014	8.43518439545063	7.99895078493292	8.01163577410233	8.33664649154707	8.53661735141091	7.99844588253094	7.47526460657899	8.28447520492267	7.7648586876999	8.69192632972259	7.58372368036572	7.53062792423068	6.7708685313257
APOA1	5.0281260846107	4.53639867591446	4.43588900853065	4.77961239884796	4.4554554713597	4.49948322044966	4.55685720035988	4.70808779088989	4.20779956307996	4.89873624679483	4.17108562896172	4.76652204052247	5.14832819795413	5.08966347434197
APOA2	2.94891174977151	2.86873154547669	2.84544150731862	2.96529021566088	2.77104758671018	2.70071068251165	3.02893687697324	3.08975105939417	2.71311053957756	3.17735293351627	2.54894838635501	3.11334826582319	3.05706127253057	3.28342969763178
APOA4	5.59386631585152	4.97237247400759	5.20477	5.34513594755019	4.85785366032718	5.28812512400575	4.79176897589886	5.67160302756042	4.92995506545845	5.47785746250173	5.42521762309885	5.7957762787866	5.70883067500554	5.75448565630218
APOB	2.85801053872164	2.8730323513143	2.74210333350582	3.0412557154345	2.81461999867079	2.75514089930652	2.80748173526866	2.92401134935351	2.85087363365047	2.77968002050227	2.8118808950093	2.92957467167967	2.86643615480826	2.81563423301222
APOBEC1	3.87594646144423	3.44197289212939	3.72174356448396	3.5765351250795	3.72838048913356	3.48249419094482	3.74813896968977	3.7437256244814	3.45373655386321	3.61068507115339	3.52045201340674	4.19915894807563	3.86388861177181	3.81413123150873
APOBEC2	4.72014118902075	4.51868654279206	4.4947762625294	4.89858841507795	4.23908374462527	4.50501452301206	4.91606944698237	5.26211265115265	4.75654721800373	5.12814243194338	4.73125528938198	5.20396269683489	4.92292086435264	5.47458247494937
APOBEC3A	3.44111884132069	8.16414831170136	8.31802664242215	7.59621143067896	7.94710264823505	7.22393565456305	7.67512083305342	4.25165818959139	7.76746760042026	6.55165816278147	4.33667642236627	5.41597477548533	3.15977352868701	3.45312505929525
APOBEC3B	6.4857715989246	2.89206337601193	8.10472465412523	6.76859777285824	2.81255153710661	5.91342319450114	2.53162933259274	8.01341152279739	3.12078407086259	2.92705214442571	7.14874969864069	2.68516614371491	5.23188389633077	5.11247453824564
APOBEC3C	6.17131041310349	7.13093093854335	6.50878704767085	7.01774228305307	7.64196001784568	6.36090134761436	5.19941688732545	5.62297795610835	7.13334028664686	5.63717911084555	6.90199215915489	5.99688415654122	6.44834682131989	6.08490993524315
APOBEC3F	3.73654952937815	3.94994232584711	3.91479182230467	4.06536111630645	3.84559037334216	4.03096624607209	4.03975190939556	4.36631215822455	3.8959803938831	4.28944421829412	3.45347145269106	4.04658803886513	4.11323428967314	4.36812034225207
APOBEC3G	6.04172220742861	6.10078084885759	6.14745061299651	6.41463711945594	5.89664839152772	5.62908043024896	5.54496912929408	5.62008563848959	6.43047617206531	5.86334933625519	6.43749541731977	5.90178711630178	6.01804213615794	5.85882453273364
APOBR	7.18066240900837	8.17925775747274	7.86701487280968	7.86915240597564	7.49777273479519	7.8590357804009	6.06588845448006	6.00707601329201	7.33166033601053	6.11694301306597	7.63646616883533	6.23569493777647	6.37623619277688	6.34428396028788
APOC1	5.39397543898313	5.38137754433426	5.41307899758618	5.59276358676239	5.47109359546703	5.37635281768179	5.43834483363207	5.52249203617804	5.43745757989351	5.95044169250848	5.46999735206576	5.70035955319528	5.53721643087099	5.74642775225836
APOC2	5.49980455309453	5.19084045271198	5.14362392168728	4.8211746516414	5.03807352237033	5.21757128341779	6.16330535791385	6.23181561874524	5.20450181225599	5.84619108553758	5.09325900318525	5.83315164779395	5.61875411465027	6.12001148292953
APOC3	4.05069220101811	3.63584118081193	3.2315243044219	3.64902866965783	3.31654066702762	3.44893530843815	3.95595118341546	4.12804354490377	3.29713950410783	4.47246985257909	3.54891472111838	4.40141443431653	3.98591783622667	4.71913292186759
APOC4	5.29881469771406	4.8933890740351	4.64222458273326	4.56999640252644	4.73705491448995	4.71143085602932	4.63996696731442	4.71833390489665	4.88946605634257	4.65499335637934	4.68711399709067	5.3188317539221	5.28456856419629	5.49531962321615
APOD	4.77181301086722	4.36217385996432	4.62963506133771	4.6229	4.26458448218721	4.16906113538519	4.55800126194496	4.97530681205677	4.64881992863504	4.89360695282545	4.43736925718277	5.34412319701686	4.56105708598194	4.54912870371345
APOE	3.96823875854306	3.58643274670086	3.70967288136298	3.78226652439163	3.65811829151348	3.92917021955044	3.87651649586282	4.03161975485942	3.54619403086239	4.28809691352512	3.37902915119696	3.87997657507731	4.57838144585774	4.63474996669525
APOF	2.90267173466031	2.68349305441783	2.69421219193404	2.60331121156711	2.48246659904192	2.71739007779168	2.69231137270299	2.67592123622809	2.77795238327362	3.16932142864552	2.46143475360251	2.78363114257182	2.82562861885674	2.98593606796757
APOH	4.06900927533601	3.17355025139393	3.49701494261033	3.50461189279377	3.3285095129829	3.38087279591468	3.82143398567344	3.95238812397868	3.54765497591142	4.34698615637208	3.29791034526359	4.06230643861721	3.94725114290672	3.96646283945792
APOL1	5.80242075699105	5.49126610692104	6.47502557097569	6.36335384776316	5.66663435673258	6.00786591390465	5.8342748192666	5.94924127536233	5.59464670817441	6.08975313823389	5.58045505831299	5.9418447345357	6.16626687301863	6.15564435335801
APOL2	6.83892776559291	6.38919726761117	6.60939388026426	6.43463459953182	6.34462	6.55679797507414	6.07361886525436	6.65885997573273	6.47414333944754	6.78867075809788	6.28320592862508	6.77285205088732	6.71558261112054	6.77143899704746
APOL3	5.74685456968677	5.97318272588563	6.26782009361014	6.77455715021865	6.21618103617669	6.57618766036731	5.95878183905215	5.04106436067964	6.25123702462035	5.44328184753474	6.03899232178926	5.98123139711169	6.15039990854553	5.66455324726698
APOL5	4.81548546295573	4.34575402041573	4.10128027341546	4.41090027921055	3.8812537244207	3.99942371913538	4.91795120837462	4.91447725354586	4.05919809431747	4.9417666860227	3.90570706251584	4.99287704384509	4.64844884825504	4.96409107964775
APOL6	5.77061832484381	4.87457025359196	6.71148042942165	5.89583731527669	5.43871355049626	5.06358350219052	5.67651384996675	6.10982603554057	5.1030424820035	5.80097551988513	5.11199987328384	5.72854074466713	5.21030775696109	5.37889130410727
APOLD1	3.47369527221582	3.27215032780196	3.2500817225451	3.02875165802656	3.18276889427554	3.35247190858851	3.59714812271761	3.78693621013434	3.21323777556523	3.42938265924732	3.43407703745226	3.50449552267595	2.99366866615547	3.41714923096007
APOM	5.57021044260761	4.89663036956903	5.04721381851312	5.18260355794276	4.87580906113013	5.01471870345342	5.32871892997134	5.57897442489596	4.77437885106755	5.45012815762314	4.68496795401099	5.48401892483175	5.59551140159281	5.81839820278728
APOO	4.18330003553571	4.15091369417291	3.97742354619394	4.10339717777764	4.22206970779141	4.04802821681255	4.58371594268643	4.70344263296237	4.21193133148462	4.24410769994651	4.1949201778975	4.69090559028094	4.06983134518067	4.42523667920773
APOOL	3.77324935868334	3.66799708998593	3.76972553408829	3.80916739284112	3.76568913822798	3.78599510067122	4.08456323911537	3.99655368541355	3.81635710195472	4.10266866909288	3.66138943458663	3.72710697852748	3.74949610856183	3.65465166410718
APP	4.57892049762204	4.57542561123008	4.78307	4.55176046808663	4.53098155727988	4.70562445961648	4.35378535781189	4.38439382459851	5.02780095864498	4.5492136911263	4.54365786714317	4.56314008952141	4.23532769696609	4.21749024828916
APPBP2	3.95211744317508	4.48206430596916	4.31932095336321	4.26931336986694	4.40329616683112	4.38906428360999	4.12744006016725	3.92762	4.46998140529084	4.24895848482151	4.41243672180583	3.92195326245945	3.68836136980211	3.66925431700081
APPL1	3.37121700763919	4.15143489169081	3.91375790587713	4.01251082004661	4.06200262253684	4.06989879209554	3.47428526319692	3.1656034483575	4.19431859326269	3.40119738529524	3.88933485533971	3.5702453980827	3.07221681509685	3.22336769437502
APPL2	3.79409650628888	4.71333333271138	4.24029032568355	3.95202667742107	4.12929360183993	4.44964709191779	3.84242424954252	3.48463169153281	4.19330678472987	3.69973858823359	4.44817221742888	3.80902063753132	3.73721420429912	3.40727104914684
APRT	6.83455811664716	6.81987005853575	6.42402353226292	6.40747	6.43728014613573	6.78649917553076	6.11966660016347	6.41447674920516	7.18369204637185	6.33813878068673	6.79319779869024	6.76998179852344	7.45048660578174	6.75513098522393
APTX	4.74497840419714	4.90501409696977	4.90255822329992	4.7130745308241	4.90238002421301	4.94493076530286	5.26376473766965	4.88958841588344	4.95971132900972	5.71655159130229	4.84396707360021	4.91432291887958	4.77932429558381	4.16644172453972
AQP1	4.66930754327994	4.05204465644454	4.04934228120484	4.1711425155763	4.12475987693184	4.03791786722511	4.60982489378922	4.74275084054957	3.85380682938912	4.78719238024949	4.15860740397382	4.61039542455044	4.63058853461309	5.23380649985954
AQP2	6.15186920320853	5.54985345058798	5.87176750488326	5.78389861804086	5.17998541088717	5.5099346697989	6.31835139365757	6.69058471167073	5.70291168350571	6.57878384633261	5.12767899015967	6.60450741957906	6.28751196737437	6.71214940402095
AQP3	5.29908846155769	5.36912987812802	5.69965611414406	5.70422462422925	5.65737538451372	5.76450171479891	5.90274205127741	5.54095852204592	5.48552470452171	5.22514187744645	6.08217772715303	5.44256505589554	5.55458963293865	5.27891285677061
AQP4	2.82892763353717	2.6281102647021	2.65279479304288	2.67471255543064	2.56834599293243	2.64809082149812	2.83890288543541	2.77576469413473	2.66909552529193	3.1383597054441	2.72832276978898	2.82282944379499	2.72179956147126	2.88879
AQP5	6.19570944117382	5.06610704555319	5.55377889132242	4.82300055520604	4.93451807262691	5.1466596912259	5.96553236151903	6.47378592210275	5.17057072239713	6.2090660253168	4.90536676139218	6.53671622066896	6.87534006230702	7.15758395634256
AQP6	5.02708475265347	4.59737773267636	4.54678424025907	4.57335055445283	4.50255470969921	4.56021551322821	4.61200915442576	5.03205273556642	4.57547942364017	5.37258690738155	4.45143094549369	5.17086301446121	5.08401926715224	5.06569241966212
AQP7	6.1914328918654	5.54004331394812	5.68697419092495	5.48720689866556	5.52173205732769	5.37827510777505	6.35388977807413	6.10323718581728	5.48469908431144	5.67742811032321	5.2623750433143	6.11658227382619	6.37371227697691	6.69169889231728
AQP8	4.58664	3.64540291191193	3.83898036599608	3.88202062477225	3.69888338896908	3.82097700233525	4.27485506406271	4.61763441429999	3.90415115794995	4.45593745659927	3.60343435134021	4.94970486024234	4.71792834697874	4.76499015763326
AQP9	9.53938796950995	9.70551312958936	9.93160327468725	8.88608654808242	9.36966820256854	9.52328580220184	9.27397608580059	9.50028997053145	9.31636694391828	9.03750421630352	9.36821484379766	8.62114721337916	8.60539478243542	8.16635632041723
AQR	4.81783102591076	5.43223448640723	5.40259883012773	5.42729589421322	5.82802491690596	5.61839682645708	5.3871468758898	5.12687200160802	5.61545076429904	4.74775440134308	5.5131711530831	5.10349537572578	5.03259371600581	4.2761616068815
AR	3.45101683814732	3.24360751572744	3.39209528894962	3.18084151969708	3.29370211891476	3.18762890668346	3.63916544650326	3.96262003498174	3.27891771977069	3.7614326445664	3.63863647888383	3.79339625512454	3.55047779828322	4.0071437066397
ARAF	6.23812634254092	6.2662188367997	6.06678800016508	6.21437552734029	5.83285429037501	6.18349288417199	5.31756050896458	5.61940492733944	6.30192629563475	5.86309382847765	6.38256015996435	6.36040094882854	6.48632689141907	6.18037951338498
ARAP1	7.2348887272726	8.05582735079199	7.7915586830096	7.29801884785595	7.18679131499659	7.9799136619883	6.26945981241875	6.69945800119433	7.67447045034537	6.90214037849107	7.80675585906113	7.12809086252561	6.65432732028809	6.38762284594835
ARAP2	3.96397345322601	5.01447824404271	4.81575798801153	4.99766151598198	5.1565599902373	4.77703404354311	4.72980148321768	4.83069980429886	5.40428329447831	5.04791179624985	5.36468336195295	4.70613782571752	3.92837122189918	3.72151028754146
ARAP3	6.25205729557465	7.15956070768438	6.75410996108616	6.73700007507337	6.87641192863563	7.30668955760995	5.98140898090473	5.89096940033395	6.56945623930098	6.31307158157717	7.00886499395541	5.88401179386683	6.13387936751693	5.56591944357062
ARB2A	4.2676940854643	4.87844463831026	4.63008862234622	4.86768883426085	5.20451145916353	4.36633413618019	5.20180139359332	4.71446862634389	5.15578263117669	4.76290705429369	5.65840025392046	4.77450712411392	4.55038912413532	4.29269895695316
ARC	3.66350187274073	3.58976062534063	3.29940161239539	3.28693909619036	3.35870553664558	3.43303290283097	3.43253086150419	4.08204803293367	3.46418652026808	4.56826088731097	3.28032845406999	3.76047414600673	4.2573920276776	4.0626908398702
ARCN1	6.29963289627571	7.12749889214846	7.0101650773771	6.87693680691378	6.88693331435404	6.48211982848858	5.90003784353888	5.54587275059109	7.19209411615341	5.7033259373784	7.42036308203166	6.12266932512565	6.20017564826508	4.97410292405274
AREG	2.69368905694727	2.42653356295608	2.57014294771533	2.67194851896914	2.46369767294508	2.58218389666265	2.4822770242234	2.54622155245429	2.6425199653941	2.91187398632787	2.5199318076204	2.63616111391664	2.57583459539513	2.64104909258209
AREL1	5.57849161962884	6.67114214964265	6.68860695568881	6.22139762326772	6.8282896142693	6.91443246695719	6.18808228845125	5.85877789500725	6.77094286167072	5.75803950457192	6.68969879260916	5.31756050896458	5.19175267275201	4.12361850406851
ARF1	8.5936739781775	9.02304187018222	8.83887602837356	8.98859097499886	8.64853937449745	8.66121513536253	7.55228430711699	7.38433742514181	8.90201754985782	7.36386498731396	8.77957362235329	8.10584046673989	8.40894964696679	8.64621113616453
ARF3	7.23911744682355	7.16371182687516	7.37233398870944	7.06102085881626	6.81365821333581	7.2033655514849	6.31671147696879	6.67931390189249	7.14444387450958	6.70183889891036	7.17740515808843	6.8950231716967	6.9618610399951	5.98245806950912
ARF4	6.34955027799169	7.22095947374642	7.11667532954718	7.35908123576574	6.95270982545285	7.1277011120135	6.32108624893429	6.12060335581666	7.18975092915401	6.03939786782254	7.13753563282465	5.99872783209535	6.32042871461092	5.32450734313688
ARF5	7.39886315046406	7.51300585658677	7.25251296233867	7.13658710965569	6.85772734430219	7.35880100319994	6.78209167580703	6.28456801406567	7.30468399287041	6.50839948475241	6.99304075232577	7.06608995351371	7.56603597674835	7.14738073826519
ARF6	6.62939550781178	6.4622364300317	6.64061031936824	6.67075364641261	6.59112349348906	6.71055430456058	6.20394140059117	6.0167955224436	6.93520386343762	6.42666031264808	6.70187364177883	6.31977682987231	6.30798325032773	6.05373735977235
ARFGAP1	5.96761760391274	6.11001682655047	6.1719901876632	6.43126814514937	6.29411916685089	6.08767290293789	6.07142074670218	6.25991771369191	5.73221980083141	5.81559013710273	5.97599981085052	6.09682830408368	6.41722070097396	6.42367708002687
ARFGAP2	6.42495859328844	6.64619731693805	6.63714005935203	6.55324238609782	6.77594567951037	6.78098745200105	6.38889168495775	6.20036522715318	6.75166189665815	6.48860045199868	6.88281669644277	6.2282316922151	6.63352374406915	6.2145497152815
ARFGAP3	5.30445401646673	6.42974070725174	5.83478219796432	5.68503692984573	6.0655870886262	6.0088226291804	5.74330453283759	5.44325736668409	6.21126799655333	5.18631379932837	6.20997634135988	5.20798528290567	4.94882967807176	5.16207321680769
ARFGEF1	5.70096903922052	6.23464281102274	6.04296171521587	6.14838212827419	6.24040412717236	6.14162192565894	5.3562196783793	5.23193689464985	6.14067226728297	5.20139309400113	6.34900407114937	5.59838698690959	5.50335480200089	4.74855747892423
ARFGEF2	3.65752947114899	3.79459234387015	3.61639586927501	3.76707351211978	4.06865562433986	3.88530124104031	3.93109869720313	3.91304354874399	3.63289283425435	4.01231574833762	3.8246578598267	3.80819845579424	3.44668645656726	3.65643323868979
ARFIP1	4.44356861000338	5.72241182707334	5.57767749857877	5.01601493132734	5.39694922478858	4.99048659429795	4.57901903483469	4.4986200990969	5.70674839494525	4.19219726898299	5.1968796488736	4.17847277060398	4.38647181420235	4.0528692936606
ARFIP2	6.07683802587385	6.03121719303673	6.09368788605412	6.03458360816068	6.01909695459239	6.01382587468432	5.97639601497903	6.09735958149742	6.23521333271679	5.80158134360829	6.26807888339988	6.49275181117161	6.34499399465363	6.00576434138259
ARFRP1	5.98240425214697	5.56208	5.42438371817377	5.27864841137876	5.14326406673455	5.27322920336991	5.28514245214421	5.61103443070936	5.53593400973713	5.80391350743906	5.32314650693563	6.09019100440356	6.17152885876886	6.45053200655342
ARG1	3.93130997073258	5.36045829030334	4.47411890283788	7.37493487654868	3.39173980218614	4.08422715320374	4.48573203677724	3.98698453416847	5.37930416495433	4.82585502391672	3.95373084056961	4.10289905419759	4.02822194516337	4.31303386213223
ARG2	3.67332828088976	3.44585973336468	3.70798583171623	3.40195584456895	3.18640985605939	3.56448548563745	3.60166295663032	3.75952195108699	3.54322649160412	3.87334256811196	3.35928665291338	3.71252273084005	3.6052789917086	3.97844617508434
ARGLU1	6.12478116836455	7.75955990476046	7.58572605009645	7.25329	7.79744606851539	7.96835038300681	8.47185976994402	7.34767952794148	7.80321085769904	6.85049648051342	7.75665782461474	6.74360997937791	6.59220452926909	6.26862017031167
ARHGAP1	5.8915156030251	5.43700120485692	5.34542687424904	5.52264667601474	5.36387847276132	5.49998820059702	5.86237261370761	5.66330832301756	5.48682614994711	5.75392026373842	5.47360005201875	5.66036787766439	5.87648120759528	5.59879331153776
ARHGAP10	4.35911852092587	4.23178324431199	4.40868406490731	4.51646249680276	4.30589110405375	4.36407915215032	4.48573877625191	4.83645484861234	4.36267957856711	4.37765706854259	4.37666629028027	4.41459059905069	4.82993146707006	4.87864929176498
ARHGAP11A	2.90655348649589	2.75821340529958	2.81513576914831	2.71752653030551	2.69102009078565	2.67125497117388	2.72948829301338	3.02304304753935	2.69156658707116	2.90287202082206	2.77133481751585	2.9894778852841	2.9788572557723	2.87728152029528
ARHGAP12	3.65860839328691	3.60381425998016	3.83083402192518	4.01096876996114	4.18638023019205	3.77035901396323	4.06165025288469	3.53632297129618	3.82472561070585	3.30919452719449	3.99257422491025	3.43366108987378	3.30340145292073	3.66278208013452
ARHGAP15	7.8592683588545	8.49432373775755	8.54625297131712	8.25258204725972	8.59605647734488	8.93450715047531	8.26742116179635	8.08145491991736	8.66672802701387	7.81413941641098	8.90965101196914	7.7141584750883	7.94457696579408	6.72629613380488
ARHGAP17	6.39975464243682	6.70176235118645	6.90130446915657	6.65279300881175	6.73150831840891	6.68667251608422	6.34793440249316	5.79914581037842	6.7919611229559	6.14099797730928	6.9344410810018	6.38343819239419	6.61171651866833	6.21498314472923
ARHGAP19	4.65057558464117	5.34153458713804	4.7177653476175	5.11270743594977	5.0499648589001	5.3756312003857	4.62685828223871	4.69451472306967	5.1525591360814	4.65521445713521	5.2757556816626	4.45158517210408	4.44729067386145	4.34999038371395
ARHGAP22	3.17469678105963	3.0612286498342	3.00077271062153	2.85300618167586	2.76681224173566	3.09542628303216	2.91421237133095	3.10749100353398	3.17800401351398	3.49696772620361	2.98619261091447	3.23522277547732	2.99454985782579	3.29510486835853
ARHGAP24	3.48370622580402	3.36827164915745	3.43592258640264	3.55608	3.11536282444313	3.41649672392526	3.92218175711587	4.10695467434345	3.44099090675781	4.10041227866608	2.92602795102977	3.7037881176767	3.43883808697359	3.59701043379312
ARHGAP25	7.64338454567155	8.44932499314152	8.68923919449161	8.28487224300959	8.31863611556979	8.68497615841791	7.30333781060596	7.37057799392379	8.63674456207363	7.20971330838677	8.72733482392346	7.0876402425742	7.37344293321033	6.18221338289868
ARHGAP26	5.26448258086411	5.54036907625101	5.68326898450138	5.34013376539793	5.40676802620024	5.7125009741494	4.61499024029449	4.94641720036909	5.1854871364059	4.62143313557066	5.53813790201667	4.80271834011542	4.97612666986205	4.75132676465505
ARHGAP28	3.46589311820644	3.02334394841872	3.03013137011789	2.94511952045978	3.01376796504648	3.05148287260621	3.3067249945741	3.3562762623826	3.0262274872227	3.5912941558339	2.90851213839763	3.41460180999194	3.49217356777289	3.65457939082977
ARHGAP29	3.59808098396749	3.18877313861723	2.92707115563809	3.04193616692319	2.72260741470885	2.97443529003528	4.57423282601305	4.44739486319683	2.94306093886767	4.28279632903012	3.03612471457146	3.62946596012452	3.2757774486638	3.57987994104476
ARHGAP32	3.71389993228045	3.25983605019282	3.45771168033214	3.35251552733152	3.23191054883604	3.36072846378157	3.5603011327318	3.4195772158871	3.47578527363758	3.58402105250774	3.47891212769163	3.87237528187896	3.70043685712902	3.95586929654273
ARHGAP33	6.29958096527158	5.88995179316641	5.84337759571292	5.59971085180841	5.64572794774847	6.04835814288348	5.59302442239733	6.08983799043593	5.8972752973046	6.28853780087993	5.99538925760231	6.31655291919051	6.03378431640297	6.39296271775144
ARHGAP35	4.62550276351922	4.16612356055841	4.35571932375663	4.37911409203893	4.29247462580392	4.55792217054785	4.34325112063256	4.47570527787018	4.29534887017447	4.61774966144077	4.2676803886318	4.66932632909668	4.80971318645592	5.10374335631937
ARHGAP4	5.96693123626731	6.06227552305234	5.92293905057737	6.33054713651922	6.34552251907752	6.58928332074616	5.41261915551082	6.01925706333219	5.8402546511959	5.86725819516315	6.23427128634846	5.96524263608041	6.42151754995801	5.95677529862416
ARHGAP44	4.29511446938633	3.76880684168629	3.88564295271857	3.91867681225518	3.82787524162555	3.73830355927308	4.31505441856825	4.36167257447725	3.88319964532653	4.43163737414809	3.76208374238154	4.30428824792296	4.35828106605369	4.48311213183872
ARHGAP45	7.0978407582884	7.25112084517243	7.36447977661104	7.10995723454374	7.43292866615097	7.50609459129789	7.14649456239705	7.12631	7.21938740635498	6.8618725273105	7.30630720913244	6.29675413089253	6.90082780066893	6.27785623529162
ARHGAP5	3.3823334906144	3.43867461945065	3.16352154842947	3.22112095741987	3.58594478494764	3.67124485482901	4.14093326461692	3.68782263699756	3.39058341471904	3.66398891365826	3.38087599185437	3.40867414766263	3.13887634889897	3.37932308269646
ARHGAP6	3.3715037499382	3.46251253044029	3.55699371158944	3.38709956730372	3.3082529690632	3.06767681955638	3.15557343459562	3.05642785757471	3.37816672301946	3.38463803782231	2.88802606478868	3.37060817156519	3.38007430048303	3.55832548318871
ARHGAP8	3.28118177788106	3.15327058054219	2.99640840308638	2.96707606296416	2.9898972460584	2.92761269335581	3.30636666463908	3.4437102045664	3.06283784426717	4.13825073493436	2.90425074184552	3.43281553910939	3.49849077905002	4.24320304964344
ARHGDIA	5.94044300892003	5.7072270117398	5.88011755463926	5.90741522926367	5.87807915969356	5.74466601152815	5.50779721259505	5.64670484432543	5.68422348421425	5.61535107476936	6.06220301242871	5.62422143772677	6.22234027156077	5.98756615864063
ARHGDIB	10.6668221359434	10.9686563532956	10.7128809062708	10.6453145502538	10.7734944681038	11.1552218556632	10.2649843312931	10.4606809376287	10.9429631760002	10.5365828968005	11.1842506092459	10.573859663208	10.7031713853323	9.66987371180726
ARHGDIG	5.68432122705256	5.07983515485758	5.25211199530821	4.90335983865357	4.84298769069204	5.30306826978455	5.20002389692428	5.32615878351783	5.1560836469591	5.60924618804126	4.94366237917457	5.54816085249324	6.17196701009169	6.56557291622873
ARHGEF1	6.46098955773895	6.65278556361776	6.68255302548193	6.05243080491021	6.84099313759803	6.98022335345556	6.06675418695818	6.29698790018688	6.73091348369392	6.43965638589807	6.72475968408038	6.38857448467383	6.32223323047191	6.26894205428309
ARHGEF10	4.13974239469847	3.38700426389105	4.11955002880023	3.4282637682583	3.35308565685852	3.39968228238047	3.94189738203316	4.35587847377702	3.5803866489378	4.22008676130429	3.71314068683052	4.02192406011307	4.37234962290142	4.20633514157068
ARHGEF10L	6.22275739326733	5.97260356054204	6.05126803980324	6.11459008954806	5.71863479869349	6.39113660557425	5.88533029794074	5.96592427161506	5.51917147596635	6.37802112116915	5.75993256870606	5.76240868408467	6.00545553531571	5.90940564702898
ARHGEF11	5.37895322741008	5.26425021516092	5.38682711300981	5.36138233957185	5.19860680753152	5.20654256092291	5.13498983821181	5.11129461563004	4.80049435588444	5.03133997275942	5.07467637320732	5.06813322778344	5.51862852859188	4.85217083964334
ARHGEF12	3.93109867142289	3.63340113694553	3.56137819614518	3.62577913832864	3.65395327063651	3.61942509593292	4.09245077387207	3.97046573660475	3.68648419584334	4.49700450195236	3.57842547417662	4.16282412352268	3.80959741751153	4.33089637849919
ARHGEF15	5.25416807141527	4.58486599495394	4.67186391779676	4.64148851961069	4.41623328724876	4.57333954020947	4.81388270780702	4.98965172845555	4.50819079364494	5.37848970069796	4.37574075808573	5.21878101735328	5.0069974597087	4.93767636236331
ARHGEF16	5.70004873447415	5.11643720122747	5.29585137839781	5.36906581309578	5.00629017546716	5.65438607723979	5.77163731990353	5.80934328544652	5.25607371423442	5.51279420912571	5.05287476461833	5.91247763927793	6.0142785045107	6.5392576600506
ARHGEF17	6.5028014208533	6.14494906774146	6.19302393930746	5.92070202614012	6.09376977858224	5.87687245636828	6.44724466944333	6.25286867576952	5.94921846643383	6.07851819535117	5.92124163262036	6.57721361693844	6.30755319589196	6.75062563138386
ARHGEF18	7.92286069168238	8.39924240392408	8.30834626175784	7.98546259041286	8.31191460302485	8.38442683042476	8.4317648441122	7.97546833084561	8.5810955423432	7.88121392164965	8.83015982250032	7.81756106823858	8.39569160687293	6.87905087355021
ARHGEF2	7.12613219965474	7.13304970232536	7.25363960623281	7.17998314744716	7.14304468950565	7.10249955208545	6.58162899785662	6.49865057399398	7.27794258735706	6.55450084054371	7.23605219310983	6.86474995660354	6.92963346999207	6.5830687498953
ARHGEF26	2.92719820701642	2.5033604414939	2.4546422310815	2.61857349148131	2.46951176650541	2.58563944979115	2.50598376758232	2.68165099066849	2.54200616738544	2.79732285835981	2.2968822177691	2.79605113402581	2.71013622833633	2.83428791100653
ARHGEF28	4.92180078912691	4.12305739720981	4.33692969900962	4.31062910228814	4.17480337825147	4.18871293085563	4.67607828877491	4.88894241738991	4.16340295101549	5.39011977063423	4.2641552139073	5.26401448259209	4.62580889246281	4.80468710203856
ARHGEF3	5.72217781318226	7.02485709901164	6.92988679475082	7.13067570890555	7.20003032353741	6.74892034075246	7.08148159930675	5.55644400677308	7.52559984575265	5.35559443828987	7.32701926518817	5.74091470064636	5.72122922070255	4.1546215576208
ARHGEF38	4.33833025076197	3.47919023838538	3.91194991599136	3.88568513476636	3.7970243890902	4.07553557319106	4.03005554985189	4.59391331152958	3.6924450780713	4.4601241927202	3.40194109475401	4.58656010647314	3.89329173697898	4.24376602486574
ARHGEF4	3.97857924407842	3.55449143710943	3.61861711454478	3.57640193550442	3.35403432515702	3.54252317552296	3.76008618592519	3.88312917386243	3.50147204279376	3.98356429056751	3.52371890738497	3.85796232145572	4.02441651320216	4.32687173630678
ARHGEF40	7.2473797128354	8.10827074089974	7.46902126786439	7.37436902805613	7.11442262402982	7.34102760917967	6.41629072816795	6.44513909321716	7.29912842024098	6.14697473440089	7.69030876177382	5.97068248116271	5.99837065713194	5.34341405018356
ARHGEF5	4.97354928367214	4.35549851574125	4.55901609327427	4.30389705422887	4.59888064668485	4.44142633483491	5.42375523820897	5.63684604649381	4.39311581387648	5.43701748418667	4.65213488882822	5.12646092269767	5.06994902930317	5.35936240365592
ARHGEF6	7.68962279896628	8.04050033563355	7.91615293020448	7.91324967423413	7.9207758494069	8.34711045827921	7.96644976099785	7.6136367922294	8.14410388139988	7.62630986726526	8.10757130492221	7.67520595727428	7.71921613041617	6.84304578474524
[truncated: 12,307 more rows]

## Sheet: Fig 2C
Figure 2C Supplementary Volcano plot of DEGs in H1N1 dataset
[truncated: 317 more rows]

## Sheet: Fig 2D
Figure 2D Supplementary Heatmap clustering analysis of top 50 DEGs in H1N1
[truncated: 998 more rows]
[truncated: 279 more columns]

[truncated: 10 more sheets: Fig 3AB, Fig 3CD, Fig 4AB, Fig 4C, Fig 4D, Fig 5A, Fig 5B, Fig 5C, Fig 5D, Fig 6A-B-C]
